# Supplementary material for: M2 Macrophages Attenuate AQP2+ Collecting Duct Cell Apoptosis via the TRAF1–TRAF2 Complex to Suppress Randall’s Plaque Formation
Source: Research (Wash D C). 2026 Jul 16;9:1364. doi: 10.34133/research.1364 (PMC13373320; doi:10.34133/research.1364)
Supplement: Supplementary 1 — Supplementary Methods Figs. S1 to S9 Tables S1 to S17 [file research.1364.f1.zip]

Archive with 2 entries (2 files):
- Supplementary Materials-submitted-R3.docx
- Supplementary Tables(excel.file)-R3.xlsx
