# Supplementary material for: M2 Macrophages Attenuate AQP2+ Collecting Duct Cell Apoptosis via the TRAF1–TRAF2 Complex to Suppress Randall’s Plaque Formation
Source: Research (Wash D C). 2026 Jul 16;9:1364. doi: 10.34133/research.1364 (PMC13373320; doi:10.34133/research.1364)
Supplement: Supplementary 1 — Supplementary Methods Figs. S1 to S9 Tables S1 to S17 [file research.1364.f1.zip › Supplementary Tables(excel.file)-R3.xlsx]

## Sheet: Table S2
Table S2. Differentially Expressed Genes (DEGs) of collecting duct cells between normal renal papilla (NRP) and Randall’s Plaque (RP) tissues identified by scRNA-Seq.
Gene_id	Log2FoldChange	p-value
IGHG1	2.16042	7.62566e-42
SPP1	2.11109	0
MMP7	2.10758	6.05283e-163
IGLC2	1.71405	1.19347e-19
IGHG4	1.65937	2.65493e-54
HBB	1.61472	0.928028
KCNIP4	1.59487	6.89022e-134
TNFAIP2	1.47064	4.2863e-286
IGHA1	1.44705	1.6315e-11
HBA2	1.40324	0.48505
CST6	1.39866	1.68922e-287
LTF	1.39136	2.37017e-88
DLGAP1	1.26461	1.13623e-173
CCL2	1.25041	1.83077e-194
SERPINA1	1.24661	8.44061e-166
PMEPA1	1.21992	4.58184e-224
RNF213	1.21432	1.02039e-131
PDZK1IP1	1.18407	8.30513e-166
MGP	1.17597	3.00381e-98
CXCL8	1.15069	1.07559e-118
IGLC3	1.13192	1.71061e-06
ICAM1	1.06212	2.80704e-188
RRAD	1.05295	4.52965e-155
TPM1	1.05266	1.5796e-111
CDKN1A	1.05075	6.41657e-173
RHEX	1.04269	1.32543e-120
WFDC2	1.03454	3.9417e-40
ANXA1	1.0279	4.28344e-136
DCDC2	1.02582	3.91885e-114
CXCL1	1.01888	6.86817e-100
NNMT	0.96855	2.68798e-141
PRSS23	0.96356	1.63825e-99
ITGB6	0.946782	1.01721e-99
SAA1	0.929653	2.72497e-152
FBN1	0.917051	6.50921e-207
ROBO2	0.912487	6.15633e-88
IGHA2	0.888283	8.34142e-09
MALT1	0.878453	1.01376e-119
IGHG2	0.874769	2.61828e-06
HLA-B	0.87164	2.89446e-111
COL18A1	0.870109	4.64624e-110
TIMP1	0.8692	5.88128e-127
C3	0.860578	2.17468e-153
GPRC5A	0.857286	2.54719e-87
TIMP3	0.85061	2.69663e-125
IGFBP7	0.843487	6.68782e-125
TCIM	0.833231	8.33168e-84
LINC01924	0.830675	2.07018e-64
ERBB4	0.818448	1.50458e-43
BHLHE40	0.812361	6.28149e-114
RPS19	0.806231	3.35924e-91
VMP1	0.805985	5.37589e-118
IGHG3	0.803098	3.83021e-49
CXCL14	0.796627	1.3815e-40
IL32	0.78786	7.1744e-109
PLEKHH2	0.782341	2.33763e-95
KAZN	0.779913	1.1379e-43
SDK1	0.76871	8.39926e-56
LINC01320	0.759395	1.13225e-42
IFIT3	0.758165	7.09052e-39
NRP1	0.755928	1.0067e-92
ARL4C	0.754886	2.20278e-150
DUSP5	0.754305	1.13361e-114
NFKBIZ	0.75257	3.68928e-112
VTCN1	0.744962	1.45711e-129
SERPING1	0.74231	2.15846e-63
PSD3	0.739419	4.87335e-74
CD44	0.735394	1.84322e-113
ADAMTS1	0.733783	4.51806e-80
AC012593.1	0.729651	1.6149e-71
STAC2	0.72641	1.78999e-169
KLF10	0.717257	2.75626e-88
AC019197.1	0.703595	5.80114e-14
SOX4	0.70114	5.95458e-50
HLA-DRB1	0.696289	3.13281e-54
RPL28	0.687982	4.25982e-62
ARHGAP15	0.68601	2.7505e-24
S100A2	0.683199	1.19244e-53
BICD1	0.681968	6.64507e-71
BICC1	0.674653	8.73805e-30
TNFSF10	0.670392	6.65026e-32
LMNA	0.66285	7.44112e-46
MIDN	0.661891	6.35503e-75
CXCL2	0.648471	2.11173e-66
AC068234.1	0.641937	2.68714e-144
HBA1	0.63701	0.374371
NEAT1	0.631708	5.66259e-88
CYBA	0.62125	1.57166e-44
HLA-A	0.620628	1.28146e-60
CXCL3	0.61674	1.15073e-37
RNF144B	0.615953	7.35722e-80
KRT7	0.61059	2.17867e-56
SCD5	0.606425	1.05747e-111
TNF	0.604833	9.96482e-97
ITGA3	0.601633	1.25991e-96
PKHD1	0.595185	3.77569e-27
CD74	0.595009	8.32018e-34
MDK	0.594075	7.7592e-62
FLNA	0.593085	8.7914e-68
NCOA7	0.587748	1.36756e-57
SYTL2	0.587501	9.98671e-40
KIF26B	0.587224	5.03697e-58
PIGR	0.586858	1.99251e-26
TNFAIP3	0.585465	1.8386e-102
IRF1	0.581256	1.5065e-43
SQSTM1	0.580472	5.18682e-26
ITGAV	0.578187	8.30138e-60
ELF3	0.57089	9.99735e-62
FTX	0.570601	2.60083e-18
NLGN1	0.564304	2.11364e-36
TMSB10	0.562053	1.73958e-30
RPL12	0.55316	2.64555e-44
LDLRAD4	0.553103	4.0179e-60
ABCC3	0.552885	3.00342e-71
KLK6	0.552429	1.0546e-132
CLDN4	0.550777	1.95518e-30
TPT1	0.549497	1.4138e-37
COL4A2	0.549432	4.91161e-49
SLC27A4	0.549192	2.70377e-17
NAMPT	0.548817	2.92793e-69
FNDC3B	0.545606	3.42792e-40
PRICKLE1	0.544229	4.17222e-58
MGST1	0.540212	3.002e-23
AC099560.1	0.535076	5.54902e-44
SPARC	0.534604	4.88882e-70
SLC20A1	0.534485	4.49136e-73
TRABD2B	0.532868	1.46823e-49
EMP1	0.530458	3.10613e-70
RPL29	0.529848	7.21425e-39
C4orf48	0.526308	8.3062e-37
PRSS22	0.526025	8.37828e-69
COL4A1	0.525365	6.66563e-40
AGBL4	0.525103	1.55277e-31
GDF15	0.522549	1.32183e-82
SOX9	0.521644	4.60618e-60
SLC3A1	0.521431	2.65441e-44
BCL3	0.521152	2.87691e-98
UGCG	0.519493	7.0762e-42
SOCS3	0.51443	4.49136e-73
PLCB1	0.514294	7.78675e-08
AOPEP	0.512609	1.80068e-53
RASD1	0.512252	3.72565e-82
ABHD11	0.505288	2.20374e-67
CLDN3	0.502639	2.01591e-38
SCN2A	0.501184	3.45419e-22
RPS12	0.49461	2.23904e-31
MYADM	0.491264	1.40888e-51
ATF3	0.490567	9.76972e-55
PTPRC	0.490181	1.42998e-17
CEBPB	0.485414	7.93412e-51
ASAP1	0.484184	1.13217e-34
SDC4	0.484123	2.63363e-51
LCN2	0.483906	1.11533e-30
CALR	0.483093	1.1748e-44
MAFF	0.480818	3.98921e-55
MALAT1	0.480088	8.70357e-94
NUAK2	0.479824	5.13273e-56
TXNRD1	0.478462	4.24077e-35
FYN	0.478458	2.98754e-44
DENND2B	0.476822	1.35553e-39
SPNS2	0.475218	6.05775e-72
SCTR	0.474579	7.95566e-60
GADD45B	0.473436	8.08395e-35
SLC2A3	0.473435	7.65535e-27
ADAMTS9	0.472647	1.20297e-06
TRIO	0.47228	1.14702e-30
DGKH	0.471385	7.09122e-31
CCL4	0.470238	1.23833e-38
CFAP221	0.470237	4.4776e-24
GOLGA8A	0.466565	1.51072e-80
SAMD4A	0.462026	7.92917e-68
CD83	0.46147	2.64772e-24
ARL5B	0.458778	7.99424e-77
RPL18A	0.457647	5.78017e-57
MET	0.456243	1.27875e-34
AKAP13	0.455764	8.27648e-22
TMEM98	0.455465	4.09938e-62
COL7A1	0.45411	8.1611e-97
RPS2	0.453858	6.10161e-31
CCNL1	0.453625	6.76291e-35
IFITM2	0.452765	3.78824e-20
PROM1	0.452676	7.83854e-38
AC083837.1	0.451943	1.06842e-56
TNFRSF19	0.45159	2.44155e-32
FHOD3	0.451408	5.08569e-42
CCL3	0.4466	5.27344e-31
LRMDA	0.446273	1.45695e-16
FBLIM1	0.446183	6.72136e-52
KRT8	0.441937	3.50429e-30
TNFRSF12A	0.439986	8.38149e-23
PARD3	0.438082	1.13313e-25
IGFBP3	0.437976	5.12219e-06
RND3	0.437371	1.07775e-73
NPAS3	0.437197	2.28405e-32
AC007906.2	0.436386	3.86127e-48
KALRN	0.435723	4.47023e-29
PLK3	0.434923	1.37931e-87
JUNB	0.434663	3.66857e-51
MDM2	0.434312	9.2204e-28
PRKG1	0.432467	4.11507e-16
LY6E	0.43228	3.95464e-24
EZR	0.431858	1.36586e-18
RUNX1	0.431733	3.62078e-39
IFNGR2	0.429894	5.08186e-36
MMP2	0.426188	1.4703e-48
TTC28	0.425395	1.50995e-35
TRIB1	0.424618	2.27491e-67
MYLK	0.42447	4.60165e-69
DOCK8	0.422965	1.66062e-18
RPL13	0.419943	2.32901e-33
RPS21	0.419603	8.74165e-22
SEMA3B	0.418961	4.23399e-49
ARID5B	0.41858	1.12051e-15
RPL27A	0.418249	4.41105e-30
RPL37	0.417731	1.71439e-31
ZFP36	0.415756	2.3011e-54
RPS27	0.415009	3.3327e-26
TNFRSF10B	0.413853	2.68087e-69
S100A9	0.412798	1.18351e-24
HLA-DPA1	0.411393	1.51897e-26
ZFP36L2	0.410139	7.20252e-30
KLF4	0.408138	2.25638e-45
NOP53	0.407974	3.66117e-41
PAM	0.407019	5.33511e-36
SYNE1	0.405699	2.71686e-19
JMJD1C	0.404909	1.0433e-22
FSTL1	0.404167	8.54666e-62
PPFIBP1	0.403554	7.15409e-40
MAML2	0.40296	1.3588e-14
RPLP0	0.402214	1.20242e-19
GMDS-DT	0.400749	6.44507e-18
CREB5	0.399719	7.73259e-43
VCAN	0.398896	7.2298e-50
RELB	0.398505	3.08405e-56
NRG3	0.398215	1.60555e-43
RPL13A	0.398042	5.03573e-29
COL27A1	0.39657	8.527e-53
ALAS1	0.396553	1.3631e-12
CXCL6	0.395754	5.27113e-60
NFKBIA	0.395715	3.18978e-05
PHLDA2	0.393987	1.19425e-32
KRT18	0.393121	2.13688e-06
CCN2	0.390742	3.56191e-26
SIK3	0.390519	9.39118e-16
RPS5	0.39051	4.7223e-21
PIM3	0.389961	3.66826e-44
AC020916.1	0.38986	6.18961e-38
GAS6	0.389456	8.53354e-46
TCF12	0.389438	1.36444e-11
YBX3	0.389151	1.26547e-21
RPL7A	0.38873	6.46601e-20
IL6	0.388641	3.59023e-62
KCNQ1OT1	0.388154	8.84475e-26
PTPRG	0.386797	4.80563e-27
ITPKC	0.386511	1.35834e-99
ZBTB20	0.383241	2.09827e-09
KLF6	0.382272	1.6466e-19
MAP4K4	0.381953	4.61898e-30
OSMR	0.381925	4.8774e-54
RASAL2	0.380678	1.35785e-14
GADD45A	0.378823	1.09747e-28
PLAUR	0.375149	7.72109e-53
MAP3K8	0.373858	1.58969e-48
RPS15A	0.373564	1.93283e-28
PLEKHA7	0.372058	1.97135e-16
INPP4B	0.371937	5.88989e-05
IER3	0.371832	7.15375e-22
FGFR3	0.37162	1.40111e-42
GAA	0.371514	1.0349e-43
SULF2	0.370558	8.41404e-60
HABP2	0.370497	1.8406e-82
MFHAS1	0.370112	2.49602e-20
SMYD3	0.368313	6.19468e-13
FOSB	0.367457	8.01526e-33
RPL38	0.36742	1.14334e-14
MLLT3	0.367234	3.60337e-17
PLPP2	0.367069	1.21231e-50
SCMH1	0.366367	1.18023e-16
CX3CL1	0.364666	1.85822e-46
EFEMP1	0.36393	4.2671e-16
AOAH	0.363421	1.28472e-11
FNBP1	0.363303	9.1864e-08
THEMIS	0.363197	2.1069e-13
CD81	0.362957	8.6828e-15
SUPT3H	0.361853	2.41587e-14
PRKD1	0.361465	9.28509e-12
GLIS3	0.360955	6.22535e-13
S100A16	0.360425	8.14117e-31
CELF2	0.359137	6.13351e-17
ARHGAP26	0.358439	2.91401e-23
CALD1	0.35824	5.36787e-21
RPL31	0.358239	1.63292e-35
CMTM7	0.357917	1.46563e-31
SVIL	0.357783	9.06051e-28
MAPK8	0.35755	8.53115e-12
ULK4	0.357362	3.18856e-29
ADGRG1	0.356251	1.39603e-29
RPS3A	0.353412	9.85721e-24
RNPC3	0.353186	8.11436e-23
RPLP2	0.352781	4.22073e-23
RALGAPA2	0.352227	8.38717e-28
RACK1	0.351391	1.17396e-10
RPL11	0.351138	9.5309e-16
RPL39	0.350912	5.0615e-25
MIR4435-2HG	0.349213	1.32168e-22
CST3	0.34908	2.75339e-15
ZYX	0.348795	4.98704e-42
RPL32	0.348581	4.98501e-15
ALPK2	0.348361	1.33575e-39
CITED4	0.347067	2.83675e-29
PTCHD4	0.345422	1.56808e-61
EEF1B2	0.345293	2.34975e-22
FILIP1L	0.344706	1.09207e-32
EDN2	0.344201	1.02838e-28
HSP90B1	0.34413	1.65634e-20
GMDS	0.344091	6.79615e-24
TNC	0.344075	6.46807e-57
KLF2	0.343917	4.25668e-19
NECTIN2	0.342589	2.05728e-40
ITGA2	0.342481	2.37665e-13
IL1B	0.342443	3.18355e-20
RPS23	0.342022	1.30292e-13
IGFBP5	0.341445	4.25995e-11
SNX10	0.341276	1.69098e-34
UBE2E2	0.340617	1.30057e-20
RPS18	0.340127	1.99279e-20
RGS1	0.339704	3.24037e-22
TBC1D16	0.339302	1.33605e-21
HLA-DRB5	0.338465	3.66592e-12
DENND4A	0.338318	1.80093e-10
RPL36	0.338269	4.41637e-17
BAX	0.338134	5.53126e-40
GBP2	0.338052	4.86609e-34
MACF1	0.337735	9.31861e-20
FOSL1	0.337465	1.99293e-93
ADGRE5	0.337217	4.06907e-14
FARP1	0.33631	8.7475e-19
ZNF83	0.335985	2.14711e-25
HSPA5	0.332992	2.10148e-19
SMCHD1	0.332869	6.21921e-05
MT-ND1	0.331216	1.24284e-10
CXCL16	0.33121	1.67793e-32
TNRC6B	0.330987	1.05004e-07
TNIK	0.330246	2.6333e-13
VASN	0.329724	3.97202e-32
LIF	0.329521	2.12107e-76
TANC2	0.328835	4.07659e-11
ITGB1	0.32815	3.12986e-28
ATP11A	0.327195	6.98531e-29
CLDN1	0.327108	1.47771e-17
RPL23	0.326413	3.90906e-10
RPS8	0.326162	6.69376e-11
PLD3	0.326116	6.05284e-31
TRIM22	0.326037	1.092e-27
HLA-DPB1	0.325161	0.00182923
CRIM1	0.324216	9.62798e-17
MBD5	0.324054	9.48508e-11
PCED1B	0.324015	3.49835e-20
DNM2	0.323954	4.23738e-24
IMMP2L	0.323671	2.03986e-13
TNS1	0.323665	1.32546e-22
NCMAP	0.322222	2.65948e-58
EML4	0.322057	2.63279e-10
MYO1F	0.321442	5.0012e-12
GOLGA8B	0.321416	3.00971e-19
PCNX2	0.321335	9.53687e-17
CEMIP2	0.320909	5.61177e-13
RIPOR2	0.320907	2.60083e-18
MSC-AS1	0.320704	1.58107e-08
ARHGDIB	0.320517	4.98159e-19
CHST9	0.320247	1.39776e-41
ADAMTS9-AS2	0.320203	8.57476e-11
BCAM	0.32015	5.5774e-27
CCND3	0.319528	1.05089e-13
KIF12	0.319156	2.02344e-15
ARHGEF38	0.317453	1.05109e-11
EPHA2	0.317152	1.10071e-58
GAS5	0.316327	2.0374e-36
PTPRM	0.316269	1.45621e-15
NCOR2	0.316245	6.60123e-21
APBB2	0.315835	4.4207e-16
RNF149	0.314382	2.4619e-12
RPL35	0.314151	1.36341e-13
CCL5	0.313835	1.03748e-11
EXT1	0.313822	3.42793e-25
ANXA3	0.31337	4.8e-17
GALNT14	0.31231	4.51368e-21
ANXA2	0.311586	2.66659e-16
NR1D1	0.311032	4.2459e-79
AC002316.1	0.310937	1.94921e-21
NLGN4Y	0.31078	5.19242e-47
VPS37B	0.310765	2.59712e-35
OXR1	0.310167	6.49755e-07
SSH2	0.309779	9.18957e-08
CD69	0.309654	2.33803e-15
EVL	0.309552	6.84339e-07
WWC1	0.309235	2.34257e-19
ATP9B	0.30918	4.70364e-08
PODXL	0.30871	4.25084e-08
HLA-E	0.308599	4.95039e-09
ARIH1	0.308423	5.65165e-10
SNHG25	0.307674	4.49408e-23
SPIDR	0.307635	1.37799e-08
BCL10	0.30729	2.02457e-24
EEF1A1	0.306712	5.70236e-33
RGS3	0.306051	1.53619e-32
TUBA1A	0.305296	5.45112e-09
LAMC2	0.30462	3.32347e-42
ABLIM1	0.304276	1.50462e-14
UBE2D2	0.30369	1.98345e-13
PIM1	0.303655	3.00191e-71
THBS1	0.303644	1.2693e-09
MYOF	0.303487	2.56457e-23
ZNF609	0.303412	1.98454e-10
ETV6	0.303352	6.68448e-17
CLEC2D	0.300727	4.8297e-13
ZPLD1	0.300329	2.28405e-32
DDIT3	0.300328	3.72254e-25
WTAP	0.299891	3.91609e-21
RPL5	0.299557	3.49443e-11
DDX58	0.299215	1.36539e-07
PTBP2	0.299125	6.01605e-11
RPS16	0.299014	4.20284e-09
ASCC3	0.298725	2.19055e-16
RPL19	0.298264	2.06846e-13
NR4A1	0.298161	6.6497e-18
PON2	0.297759	2.21302e-16
TMTC2	0.29747	1.00288e-09
LAMB1	0.297185	1.14116e-11
HTRA1	0.296503	4.23406e-09
FSTL3	0.296385	2.84911e-35
CCDC40	0.29625	5.6801e-22
TM4SF1	0.296089	9.41806e-25
DPYD	0.295926	1.24506e-06
PDE4B	0.295765	2.14843e-20
EFCAB13	0.295614	1.53612e-14
HSPB8	0.294442	9.57651e-30
ZFAS1	0.293994	1.2963e-22
ARAP2	0.293718	1.96448e-09
UBA52	0.293352	3.31326e-12
TMEM37	0.292945	6.93592e-20
PPP1CB	0.292103	1.27861e-18
G0S2	0.291988	2.64174e-27
TAF1D	0.291791	3.00764e-15
ECE1	0.291559	7.7269e-35
NHS	0.29089	1.45333e-24
VIM	0.290873	8.735e-15
RALGAPA1	0.29033	3.32981e-07
SERPINB9	0.290038	8.39712e-15
PLEKHA5	0.289084	3.67476e-15
RPL10	0.288924	6.28946e-06
RIPK2	0.288771	1.47751e-25
RPL34	0.288721	3.98667e-14
KRT17	0.288679	2.17689e-39
BBC3	0.288646	3.17618e-67
RPS4X	0.288538	1.79081e-17
INPP5D	0.288442	1.85804e-14
TNFRSF10D	0.288134	5.50893e-32
HKDC1	0.287933	1.45648e-28
P3H2	0.28781	9.35341e-12
PLEKHG1	0.287455	1.61013e-15
TYROBP	0.287216	1.94728e-19
IGFBP2	0.286808	1.45227e-21
A4GALT	0.286575	1.69571e-44
SAT1	0.285256	2.00997e-37
TGM2	0.285159	2.57344e-21
NUPR1	0.284912	4.35834e-23
PITPNC1	0.284486	6.01172e-07
QPCT	0.283933	1.22731e-38
MBOAT7	0.28379	3.1094e-31
EPHB6	0.282788	1.15353e-20
EXOC4	0.282291	8.51719e-16
CD96	0.282171	1.2784e-08
COL4A3	0.282048	3.49315e-28
SLC25A6	0.281875	3.00954e-13
TFPI	0.281756	6.62752e-12
MT1F	0.281693	2.138e-17
HSPG2	0.281451	6.69376e-11
PLIN3	0.281399	6.19336e-29
TRAPPC9	0.280805	1.35087e-09
CAMK1D	0.280586	1.96922e-19
CSRNP1	0.280371	1.27923e-36
AREG	0.280106	3.58216e-47
C1RL	0.279997	1.38879e-20
SERPINB1	0.279876	9.9146e-19
GULP1	0.279502	9.72699e-21
STOX2	0.279368	1.01268e-09
RHOB	0.279149	6.63414e-32
SCAPER	0.27846	1.98345e-13
LAPTM5	0.278401	3.59162e-17
PLAAT4	0.278188	2.24682e-30
PVT1	0.277985	2.16541e-27
IKZF1	0.277876	3.33489e-10
CASC15	0.277199	8.56618e-16
DOCK4	0.27682	6.70714e-16
ANKRD36C	0.276664	4.98535e-10
XPR1	0.275927	1.02212e-10
C12orf75	0.275769	9.39767e-12
RPL10A	0.275435	7.62281e-11
DEGS1	0.275409	6.22848e-17
RPL37A	0.275365	3.17931e-10
NFIL3	0.275291	7.53347e-34
DCN	0.274833	0.000501552
SLC3A2	0.274771	3.41536e-25
CADM1	0.274602	1.36255e-23
SLC1A1	0.2743	1.68979e-33
DNAH14	0.274014	1.72484e-12
SETBP1	0.273214	6.70907e-08
PAPLN	0.272725	4.33553e-41
ARID1B	0.272568	3.82393e-06
SLC16A3	0.272158	6.94313e-33
PHLDB1	0.272109	1.36893e-28
ELMO1	0.272043	7.18849e-12
SLC8A1	0.271825	0.0093957
SNHG29	0.271456	3.09686e-16
HES4	0.271337	7.01119e-39
PDLIM7	0.271116	5.97363e-36
RPL41	0.270923	2.29149e-27
HOOK2	0.270146	1.39171e-25
ZEB1	0.26916	9.09505e-09
FTO	0.268578	6.01147e-08
TTC17	0.268133	9.10711e-13
SLC35F1	0.268109	3.94767e-41
APBB1IP	0.267671	1.9421e-10
CPAMD8	0.267575	7.87323e-22
RESF1	0.267373	1.6486e-06
ZNRF2	0.267211	8.2099e-22
STK17A	0.267094	1.42718e-05
RND1	0.266955	1.22559e-49
REG1A	0.266886	9.41733e-18
CPM	0.266066	1.39491e-10
ABCC1	0.266057	4.27178e-12
BTBD9	0.265997	5.90132e-13
KLHL13	0.265931	1.29391e-14
IER5L	0.26587	1.33112e-20
EGOT	0.265434	1.73359e-28
NPM1	0.264655	3.39406e-12
MSN	0.264541	4.79552e-12
PDE7A	0.264514	1.18414e-13
IFITM3	0.26418	4.91951e-07
TKT	0.264053	3.11989e-25
TUBB6	0.263937	1.88394e-45
UVRAG	0.263642	1.05877e-08
RBM3	0.263436	3.11243e-24
BAZ2B	0.263277	6.89536e-12
RANBP17	0.262982	1.80555e-23
MICAL3	0.262722	5.53975e-13
LCP1	0.262233	2.57485e-08
RPS3	0.26178	4.35397e-08
FAM172A	0.261672	1.1222e-13
BRAF	0.261118	1.23075e-05
FYB1	0.260986	0.276189
FADS3	0.260939	4.26118e-26
PDIA4	0.260777	3.32768e-12
EMP3	0.260193	3.80473e-17
HNRNPH1	0.25995	4.91772e-15
RPL15	0.259585	5.53862e-09
DLEU2	0.259523	3.79509e-17
CSF1	0.258773	9.28294e-22
CCL20	0.258612	7.47223e-22
ANKRD34B	0.258558	2.16761e-29
ITGB2	0.258453	4.16178e-29
SHROOM3	0.257857	4.73761e-25
ANKRD36B	0.257848	8.48138e-18
RPS24	0.257791	9.18372e-07
ATXN1	0.257559	1.47724e-06
CTTNBP2	0.257227	1.81803e-18
SOCS1	0.257205	5.32941e-25
CD151	0.256699	3.78858e-13
ERAP2	0.256284	1.00682e-43
H3-3B	0.256181	0.000390896
NR6A1	0.255557	3.37263e-12
MARK3	0.255544	8.52576e-06
IFNGR1	0.255129	1.07376e-18
ARGLU1	0.25472	4.75751e-13
LARGE1	0.254571	1.42986e-19
LIPG	0.254412	3.77752e-31
PML	0.254007	3.3793e-27
MYH9	0.253982	1.2597e-13
STK10	0.253734	4.80683e-14
ATG7	0.253677	6.5772e-18
C4orf19	0.252749	5.41738e-11
SAMD12	0.25257	1.56504e-05
KDM2A	0.252462	2.62047e-11
CLEC16A	0.251918	1.29783e-20
SORBS2	0.25189	1.24599e-07
RPL8	0.251766	9.5979e-08
GNG2	0.251681	2.45022e-10
FBXW7	0.250954	6.47593e-11
AC093898.1	0.250872	1.22977e-18
PAWR	0.250844	1.40571e-23
CDKN2AIP	0.250661	6.56893e-18
EHBP1L1	0.250102	3.00229e-25
TRAF1	0.250053	2.91039e-09
MYO9B	0.249973	6.42784e-24
NIBAN1	0.249957	1.73452e-23
TICAM1	0.249722	3.98207e-63
EIF4A3	0.249394	9.39498e-11
YARS1	0.249131	9.25836e-21
EEF1D	0.249125	2.30607e-17
RNASE1	0.248802	1.37983e-05
RPS11	0.248467	3.52981e-06
AF117829.1	0.248014	1.75318e-13
IL7R	0.247735	2.1236e-14
TGFB1	0.247627	8.97124e-11
RAP1B	0.247525	1.19359e-15
UPP1	0.247484	5.44067e-24
ARID4B	0.247431	1.55534e-06
CAV2	0.247386	2.31901e-25
BCL2	0.247294	0.00268478
LBH	0.247199	9.75134e-53
CLDN2	0.247111	4.08061e-24
NAALADL2	0.24698	1.82173e-07
PARP8	0.246841	3.27199e-11
IGF2BP2	0.246228	2.82313e-22
PLAU	0.246062	7.8866e-22
TPSB2	0.245894	6.21638e-09
WIPF1	0.245793	4.09356e-11
CMTM3	0.245522	7.71831e-25
PYHIN1	0.245504	3.15485e-14
MYL9	0.245467	1.47133e-08
LTBP3	0.245389	2.19384e-22
SMARCD3	0.245177	7.20929e-20
CD2	0.245144	4.12736e-09
NUCB1	0.24476	7.37471e-19
CYTH1	0.244494	9.05603e-15
LRRN2	0.243993	2.41062e-28
AC131944.1	0.243877	2.26896e-21
DNAH7	0.243184	1.91459e-12
CDKAL1	0.243053	1.68062e-05
HIVEP2	0.242866	1.06493e-07
RASSF4	0.24246	7.06716e-28
SLC35F5	0.242134	9.75183e-11
CDH6	0.242129	8.61481e-11
VCAM1	0.24189	4.96985e-10
DOCK2	0.241706	2.13059e-11
PPP1R15B	0.241469	3.8765e-26
EFEMP2	0.241212	1.43525e-23
KIFC3	0.241056	7.44394e-17
PRKCH	0.241017	8.34142e-09
EXOC6B	0.240372	8.9134e-05
MIR31HG	0.239762	1.38646e-05
SGIP1	0.239638	1.57394e-36
HLA-F	0.239562	2.54394e-21
HYDIN	0.239348	2.78312e-18
TEX14	0.239186	1.86386e-10
IFIT2	0.239172	8.69432e-06
PLK2	0.239137	1.00915e-14
MACROD2	0.239117	3.19048e-09
MAP3K14	0.238811	3.46399e-25
ADAM17	0.238657	3.82062e-14
SBNO2	0.238571	1.50011e-25
MAP1LC3B	0.237981	0.00072601
MYO15B	0.237599	1.83186e-10
CD47	0.237297	5.14461e-09
FCGRT	0.237141	1.49851e-12
ATP2B4	0.237058	8.3787e-10
APOE	0.236913	3.69325e-10
CBLB	0.236809	0.00499598
SGPP2	0.236709	1.47509e-06
SBF2	0.236699	2.06264e-14
TUSC3	0.236636	2.49303e-23
HLA-DQA1	0.236622	2.63454e-10
CTSZ	0.236514	2.47754e-09
AGAP1	0.236106	9.65777e-07
NKTR	0.235888	2.59672e-09
HERPUD1	0.235374	3.89032e-10
PLEC	0.235223	3.26187e-13
RPS29	0.235217	5.29337e-06
RAD51B	0.234878	3.13667e-05
PTPRK	0.234687	8.58442e-13
TGFBR1	0.234553	2.42257e-06
CRY1	0.234227	4.46467e-11
HIVEP1	0.234183	1.37016e-11
DBN1	0.233998	2.43993e-21
CLEC2B	0.233721	3.15639e-06
PLXDC2	0.233594	2.71986e-10
SNCG	0.233399	4.30816e-09
PLEKHA4	0.232875	3.83964e-18
BAZ1A	0.232831	6.10723e-13
PHACTR4	0.23244	4.08415e-06
RGS12	0.232419	1.09306e-14
PLXNB2	0.232414	2.33855e-13
NPHS2	0.231431	1.44434e-05
LGALS3BP	0.231334	3.54303e-15
MAP3K5	0.230995	1.46648e-08
ARID5A	0.230899	1.38124e-27
MED13L	0.230862	7.67021e-07
ZNF608	0.230394	5.40724e-11
TPM2	0.23032	1.37247e-21
BAIAP2L1	0.230222	2.23316e-17
BPGM	0.230095	8.61481e-11
NIBAN2	0.229549	1.2442e-24
ERRFI1	0.229375	8.6295e-33
NFKB1	0.229216	3.69167e-08
ANKRD33B	0.229191	2.39674e-17
BIRC3	0.228892	2.30489e-08
ACSM3	0.228882	0.0269735
MBNL1	0.228832	0.000111175
CFAP43	0.228678	1.08536e-15
TDG	0.228645	1.95203e-18
RABGAP1L	0.228634	0.000386906
CCL4L2	0.228444	4.04472e-28
ZFP36L1	0.22844	1.28244e-12
VPS13B	0.22831	0.000658647
CTSC	0.228027	4.24988e-09
EPHB2	0.227959	1.32517e-17
YWHAG	0.227952	2.37463e-23
PICALM	0.227438	3.40088e-12
SRPK2	0.22719	9.09509e-07
SEZ6L2	0.227065	6.75207e-29
PAN3	0.22696	1.82298e-05
TIMP2	0.226267	5.41597e-21
KANSL1L	0.225979	1.09481e-06
NCEH1	0.225897	2.24797e-15
RPS7	0.225028	1.22711e-05
NFKB2	0.224647	3.60452e-28
MCTP2	0.224479	6.70841e-11
AMBRA1	0.224436	3.58955e-11
CP	0.224334	1.51367e-24
SDC2	0.224073	3.29972e-52
AC007384.1	0.224029	2.06444e-14
RASA2	0.223882	2.62462e-09
CMIP	0.223812	8.68653e-11
CAMKMT	0.22358	9.65265e-09
CARD11	0.223402	1.28498e-13
ANKRD44	0.223387	0.0065642
AL353138.1	0.223198	5.50428e-37
STAT3	0.223107	3.50771e-11
CNTNAP3B	0.222827	3.28619e-06
TRIM5	0.222761	3.41231e-17
CCL21	0.222445	0.0152798
IGDCC4	0.222233	1.4339e-51
CCDC14	0.221961	2.73542e-13
ARHGAP25	0.221918	0.000120474
DEPP1	0.221762	9.25718e-23
GTF2IRD1	0.221635	2.40717e-16
ANKRD11	0.221586	2.46918e-07
FCHSD2	0.221567	1.7139e-07
ANKRD36	0.221281	2.34688e-08
TNFRSF1A	0.221193	2.83974e-28
PEA15	0.220578	1.06377e-09
TTC39C	0.220544	1.00444e-05
ITGB8	0.220489	3.32195e-05
AC009022.1	0.220481	3.26406e-09
BTBD7	0.220394	1.62191e-09
SERPINE1	0.220348	2.09605e-22
ZC3H12A	0.220256	1.88676e-25
SNHG5	0.220163	0.000236715
DANT2	0.220159	1.04505e-13
TRNP1	0.220015	5.50653e-18
SETD5	0.219989	2.42612e-09
RARRES1	0.219596	0.450073
EPAS1	0.219444	1.65063e-16
NBEA	0.219437	7.06618e-05
LPAR6	0.219224	1.20243e-07
TBC1D22A	0.218972	2.34831e-08
LAMA5	0.218854	1.12564e-19
KCNQ3	0.218653	7.3194e-16
DAB1	0.218641	7.09219e-26
LRP1B	0.218583	7.23785e-13
QSOX1	0.218437	5.0283e-14
UNC5CL	0.218141	2.32058e-24
SLC25A25	0.217884	2.0183e-29
MAFB	0.21778	0.000353114
FAU	0.217708	7.0324e-06
CDC42SE2	0.21725	0.00147051
SLC6A6	0.217169	3.94889e-21
DIP2A	0.21708	0.000376191
SYCE1L	0.217	3.1389e-16
TRPC4AP	0.216739	3.82891e-05
CHST11	0.216632	7.17115e-07
HNF1A-AS1	0.216587	1.22412e-06
GPC4	0.216515	0.00010047
MAP3K21	0.216499	6.25745e-08
SCLT1	0.216359	0.00010047
CHORDC1	0.216082	9.74695e-17
RPS15	0.215504	3.15639e-06
AC079781.5	0.215482	3.74921e-10
OGDHL	0.215232	1.49794e-10
CCSER1	0.215178	0.000844135
PACS1	0.214904	1.96626e-06
SPINK1	0.214837	0.101794
BBS9	0.214789	1.28811e-06
STOM	0.21433	1.34212e-37
FAF1	0.214226	7.1086e-07
UBA6-AS1	0.214171	1.01572e-07
PALLD	0.213862	1.41566e-05
CHL1	0.213634	2.62355e-13
DACH1	0.21359	1.2249e-05
L3MBTL4	0.213209	0.000302656
NR2F2-AS1	0.213085	0.130881
HLA-DQB1	0.212791	0.0149262
TRPV6	0.21235	9.7787e-25
TRIM47	0.212232	5.32738e-53
TRBC2	0.212041	2.38071e-08
LENG8	0.211776	2.90445e-20
AC126283.2	0.211776	1.13965e-17
TMEM178A	0.211465	7.71109e-24
ANXA5	0.211078	1.67532e-08
GPHN	0.211034	4.8107e-07
B2M	0.210931	2.71658e-08
CHKA	0.210878	4.32307e-10
PCNX1	0.210746	0.014998
RPS9	0.210415	8.82837e-05
RBM6	0.210323	8.88391e-06
CFAP54	0.21026	5.47332e-17
MID1	0.210237	6.08748e-14
TESC	0.21023	5.97307e-27
C1S	0.210166	4.7487e-21
PRKCSH	0.209713	2.15729e-14
PPIB	0.209536	3.82555e-07
AC011751.1	0.209352	3.00204e-31
RBM25	0.209329	1.3122e-11
REV3L	0.209317	0.000339787
ADIRF	0.209315	9.20903e-08
ARHGAP29	0.209201	1.33084e-10
ADGRA3	0.208872	1.63848e-16
EPB41L2	0.208796	6.73957e-22
IQCA1	0.208662	2.16116e-14
MAGI1	0.208013	4.8182e-06
CDC14A	0.207689	3.77616e-07
HRH1	0.207668	2.85372e-31
USP15	0.207558	1.84002e-07
PHPT1	0.207552	1.29536e-15
HSPD1	0.206786	3.7433e-07
JCHAIN	0.206535	0.00541055
CFTR	0.206518	2.24122e-33
PHF21A	0.206277	2.73989e-09
GAREM1	0.205442	3.65358e-06
FARS2	0.205362	1.88123e-10
RPSA	0.204775	3.48206e-14
RNF145	0.204516	1.14469e-19
ERP27	0.204504	4.36847e-06
FAM189A1	0.204367	2.49453e-40
LGALS1	0.20389	1
RBMS3	0.20375	3.06515e-13
MGLL	0.203641	0.00303835
TMEM51	0.2035	3.97309e-13
CD40	0.203392	3.98239e-16
PHACTR2	0.202957	8.75457e-11
MTHFD1L	0.202275	4.4359e-13
NPR1	0.20225	1.57018e-16
ACTN1	0.201908	3.8765e-26
RUNX3	0.201747	4.80858e-12
KANSL1	0.201638	1.2875e-05
ZFAND3	0.201607	3.55912e-05
PARP14	0.201598	4.75911e-06
IL4I1	0.201377	1.46271e-17
EEF2	0.201261	4.26641e-09
MCL1	0.200656	4.52815e-20
IRAK2	0.200529	7.08922e-14
PTH1R	0.200366	0.00117344
IGF2R	0.200239	1.72e-08
SERINC5	0.199918	8.93622e-07
RPL27	0.199484	0.00121067
RFX2	0.199417	5.22379e-12
ACAP1	0.199074	3.73232e-06
PNN	0.199047	5.08224e-15
MOB3A	0.199034	6.69227e-09
MYC	0.198778	8.17833e-23
HLA-DOA	0.19857	1.44034e-30
MBTD1	0.197936	2.05036e-05
MAMDC2	0.197935	2.32997e-12
LRRIQ1	0.197703	8.69712e-09
MFSD4B	0.19765	3.25672e-09
ZSWIM6	0.197541	2.44463e-10
FAAH2	0.197347	3.0204e-07
PUM3	0.197338	6.09317e-07
CHCHD3	0.19727	1.16762e-11
MEGF11	0.197192	2.45154e-50
ANTXR1	0.196805	9.86704e-23
SYTL3	0.196345	0.000397067
ZFC3H1	0.196269	6.68633e-11
KDM4C	0.196259	1.22528e-12
AQP1	0.195804	6.10869e-34
TSC22D2	0.195703	1.02749e-08
NBEAL1	0.195653	7.72031e-09
NOCT	0.19563	1.43548e-49
RIPOR3	0.194831	9.69571e-21
COP1	0.194727	0.000434112
MNS1	0.194514	1.74647e-09
TSPAN4	0.194201	1.25352e-21
ADAMTS3	0.193858	1.38892e-18
ITGA4	0.193781	4.37349e-05
HDAC9	0.193744	8.25788e-09
SRGAP1	0.193691	2.58684e-08
CXCR4	0.193689	2.60896e-08
MAP1LC3B2	0.193489	1.46432e-19
SFI1	0.193375	8.74705e-06
ARMC3	0.193345	1.37891e-29
ZCCHC7	0.193123	0.000101186
ZMIZ1	0.192693	4.27226e-16
STIM1	0.192675	1.34293e-06
BHLHE41	0.192665	1.36272e-27
ORAI2	0.192489	1.79899e-13
SEMA4D	0.192241	0.000661185
ABCD4	0.191495	3.25426e-15
IKBIP	0.191426	2.67188e-11
ARHGAP32	0.191412	1.90064e-10
EFNA5	0.191391	2.59619e-05
SUN2	0.191378	2.01182e-11
BACE2	0.191366	3.45692e-12
RGL3	0.191241	1.78026e-12
VWA8	0.191171	0.00589218
FHIT	0.191091	4.34022e-08
MED29	0.190848	4.75236e-10
RCN1	0.190634	6.20036e-20
WNT10A	0.190514	4.32552e-41
KCNIP1	0.190512	8.48571e-22
PTPN12	0.190486	4.21942e-08
MLF1	0.190469	4.16114e-15
SLC19A2	0.190179	4.51892e-20
TENM4	0.190175	1.40077e-29
FMN1	0.190095	3.78413e-09
TNRC6C	0.189737	6.7598e-07
EMB	0.189641	5.8931e-10
PROS1	0.189435	1.77654e-36
MCF2L2	0.18943	1.03035e-24
SYTL1	0.189344	2.69675e-26
ARMH4	0.189203	5.73405e-13
EDN1	0.189055	9.98123e-12
PTK7	0.188818	1.78367e-38
ADAMTSL3	0.188769	1.99158e-09
PECAM1	0.18864	5.76967e-12
MAPK8IP3	0.188558	3.42029e-10
BCL11B	0.188399	1.05399e-15
NFKBID	0.188338	7.11099e-44
PIEZO1	0.188333	2.11359e-09
ADAMTS16	0.188202	2.15803e-09
ILF3	0.188191	7.61051e-08
OSBPL10	0.188106	2.7434e-21
XKR6	0.188073	5.57885e-05
TIPARP	0.18792	8.56026e-29
SKAP1	0.187802	1.61118e-05
LINC00342	0.187737	3.79656e-07
ACADVL	0.187728	4.78578e-11
TTC7A	0.187549	6.47637e-09
PTPN6	0.187405	8.36902e-12
R3HDM2	0.187169	5.34578e-11
GRM8	0.187161	1.0792e-25
STAT4	0.187074	4.49348e-08
IGF1R	0.186983	7.10511e-07
FGFR1	0.186977	5.80387e-11
PPM1H	0.186928	9.38405e-08
UBALD2	0.186828	6.11841e-15
LINC02615	0.186781	6.96717e-16
SLCO2A1	0.186768	2.80523e-14
HLA-DRA	0.186724	0.000146866
NABP1	0.186549	1.77848e-21
DYRK1A	0.18648	1.46855e-05
ASRGL1	0.186475	8.34682e-09
TRAM1	0.186423	0.00028466
RC3H1	0.186362	9.18717e-10
MYRF	0.186311	6.69865e-19
NUP160	0.186209	6.13698e-07
FBXL17	0.186136	0.00130691
MT-ND2	0.186096	1.86412e-09
EPB41	0.186051	9.36027e-05
NRXN3	0.186028	1.20472e-34
CEP164	0.185947	1.12615e-05
RBM33	0.185901	1.94105e-08
P4HB	0.185739	2.08315e-10
CDH3	0.185577	6.74228e-37
PLPP4	0.185266	9.84477e-13
CAMK4	0.185187	6.25361e-10
OBSCN	0.185138	4.11718e-14
C1R	0.184951	7.36588e-18
HEXD	0.18485	6.94345e-14
RHBDD2	0.184738	1.87225e-15
HMOX1	0.18473	3.49315e-28
TMPRSS4	0.184691	1.85012e-16
SPSB1	0.184575	1.67665e-17
RPS27A	0.184465	0.000556759
MRTFA	0.184102	1.181e-06
GLIS2	0.183999	3.13391e-25
CCNL2	0.183979	4.96938e-14
IFI16	0.183107	0.00215096
CSKMT	0.183078	6.23961e-06
RFX3-AS1	0.183027	0.000204652
IGFBP4	0.182737	4.37222e-05
ALOX5AP	0.182718	5.66685e-16
GDA	0.182706	4.31474e-22
LRRC75B	0.182626	9.38751e-21
H3C12	0.182581	0.000450461
WWC2	0.182491	8.46933e-09
LINC00271	0.182449	2.87863e-10
B4GALT5	0.182025	2.11575e-11
CIT	0.181936	7.19547e-12
KDM6B	0.181922	6.14647e-24
KLF11	0.181852	7.45062e-30
CLIC4	0.181617	2.49287e-05
ACTN4	0.181483	5.94015e-12
ARMC2	0.181355	6.1365e-10
RGS16	0.181349	2.83964e-08
STRN3	0.181332	3.04724e-09
MVP	0.18128	1.41475e-14
CASK	0.18124	1.93853e-10
RPL23A	0.18071	2.8783e-05
CCL3L3	0.180548	7.8866e-22
CHD1	0.180462	0.000365273
TNIP1	0.180438	2.12702e-09
KLF7	0.180409	2.33773e-19
TSPAN14	0.180389	6.36862e-12
ACTA2	0.180364	1.32122e-09
PRKY	0.18033	6.4966e-06
GPAA1	0.180118	0.000651542
MLXIP	0.180027	1.60402e-09
JUND	0.179735	1.27481e-06
CFAP126	0.17966	5.56388e-34
CISH	0.179645	8.20483e-25
SLC9A9	0.179576	4.64853e-08
RPL14	0.179229	0.000527557
BAG5	0.179073	7.77506e-12
IRF3	0.179036	1.3712e-14
HERC1	0.178806	0.00539476
MBOAT1	0.178338	6.97633e-12
PXDN	0.17831	2.91359e-40
ZHX2	0.177917	1.75015e-06
TUT7	0.177878	2.0009e-08
PELI1	0.177735	2.15803e-09
IFRD1	0.177585	1.96018e-12
NKG7	0.17753	9.64498e-07
DUSP8	0.177511	1.97167e-32
GUSBP11	0.177482	4.72437e-12
RERE	0.177425	2.11918e-05
PRKCQ	0.177197	5.44604e-11
DPH6	0.177192	1.79801e-11
PTPN1	0.176857	3.60945e-13
LRPAP1	0.17667	4.64041e-12
STAT2	0.17666	1.32822e-14
MAP7D1	0.176532	4.22425e-31
PLXNB1	0.176495	4.09878e-10
JAZF1	0.176489	0.0491786
COL4A5	0.176267	1.65956e-06
DOCK10	0.176223	0.154352
LINC01876	0.176186	3.55912e-05
MT-CYB	0.176167	2.33845e-12
HIVEP3	0.175897	3.68202e-07
RFX7	0.175695	2.33356e-08
TAOK3	0.175688	0.00691202
AC020911.2	0.175648	8.79199e-09
ANO10	0.175432	8.29348e-06
AC108752.1	0.175253	7.82505e-26
GATAD2B	0.175125	6.52164e-05
RANGAP1	0.175047	3.60945e-13
ANKRD17	0.174981	4.45712e-07
LCORL	0.174953	0.00152751
LINC00511	0.174865	1.02207e-18
RAP2B	0.174859	2.60062e-34
SYNPO	0.17479	2.46331e-15
OSER1	0.174711	6.75207e-29
UBR1	0.174502	0.000103593
CHD2	0.174163	0.00115389
S100A8	0.174122	1.61461e-10
SLC34A2	0.174041	1.73217e-27
RHPN2	0.173988	1.61601e-20
FCER1G	0.173911	2.51205e-07
TMC8	0.173814	1.56375e-12
KLK5	0.173624	1.33575e-39
FNIP2	0.173607	2.03719e-06
PPP6R2	0.17355	1.07301e-06
PLCB4	0.173456	7.35417e-07
LTBP4	0.173424	6.31826e-11
GPC6	0.173269	0.230759
FAM234A	0.173224	3.78218e-13
CTNNB1	0.172767	5.74576e-08
POGZ	0.172647	0.000204662
LRP1	0.172453	5.40304e-06
EFNA1	0.172279	1.11833e-19
WNT7A	0.172131	1.03109e-39
WEE1	0.172041	7.169e-16
CAVIN1	0.171923	5.87017e-12
NOTCH1	0.171891	1.34073e-22
TRAF3IP3	0.171673	6.33352e-07
MAP2K2	0.171347	6.50362e-09
CDIP1	0.17131	2.13196e-13
RETREG1	0.171198	5.00561e-14
FAT3	0.170973	2.12957e-13
ASXL1	0.170618	6.44658e-10
MAML3	0.170539	9.93824e-05
C1QC	0.170528	4.14289e-09
WLS	0.17045	2.03113e-10
ANKRD28	0.170406	0.000214339
CLASP1	0.170391	8.99333e-05
DGKA	0.170239	1.02091e-08
SEC24D	0.170182	1.31707e-07
ABHD18	0.170163	9.52965e-06
MYO9A	0.170142	0.321066
STK40	0.170094	8.78511e-08
OCIAD2	0.170094	2.26815e-09
BICDL1	0.16995	0.0119666
GBF1	0.169939	0.000184217
PPP1R16B	0.169872	0.000498516
PEX14	0.169735	8.36212e-08
CACNA1D	0.169433	3.28094e-12
ZNF335	0.169401	2.71533e-07
GNA13	0.169045	3.05885e-16
DSG2	0.169041	7.04345e-05
CAV1	0.16895	4.25568e-15
SBSPON	0.168889	5.11255e-15
RFX3	0.168627	2.66306e-05
PITPNB	0.168578	8.2285e-07
SPATA18	0.168558	5.43524e-16
GPATCH2	0.168471	1.66052e-14
PTGS2	0.168466	3.50429e-30
CNN2	0.168416	7.74523e-13
ATR	0.168292	1.47342e-07
LYZ	0.168095	0.00130279
AC008554.1	0.16792	0.00024484
EML1	0.167899	2.69827e-21
CKS2	0.167692	1.66041e-15
CCN1	0.167529	7.52314e-10
PER1	0.167509	4.773e-25
TGFBI	0.167468	1.58916e-08
RHOH	0.167359	2.65091e-09
RAPGEF1	0.167308	3.9101e-08
TMEM132A	0.167273	3.45197e-30
FOXO1	0.167127	3.12762e-06
EDIL3	0.16695	1.37857e-10
CSMD2	0.166912	2.18825e-33
LINC01473	0.166869	1.48879e-05
RELL1	0.166714	1.05477e-14
MGMT	0.166573	1.51851e-11
PEAK1	0.166564	5.93669e-06
LINC01266	0.166539	1.07546e-05
AKAP12	0.166387	0.11303
ZEB2	0.166326	1.54686e-05
MED15	0.166146	3.49063e-16
HELZ	0.166069	0.000957315
SNED1	0.165846	0.00238654
CLIP2	0.165677	2.26849e-12
TMCC1	0.165607	0.000119386
CPNE1	0.165601	2.95612e-14
AL008633.1	0.165481	0.00167091
SIN3B	0.16548	6.41284e-12
MOB3B	0.165426	0.000348198
PPP1R13B	0.165055	1.25951e-07
HDAC7	0.165039	4.33669e-11
VWA1	0.164872	3.98028e-10
NFKBIE	0.164793	1.07125e-10
PFKP	0.164684	1.0792e-25
NOP58	0.164433	0.00322902
CSPP1	0.164291	2.86435e-05
NRG1	0.164103	3.18433e-15
ARMH3	0.164043	0.000236579
METTL15	0.164016	0.000769368
SLIT2	0.163938	2.15015e-07
RCSD1	0.163925	9.48232e-09
CYTIP	0.163823	6.26334e-08
BICRAL	0.163784	0.0755607
NFE2L3	0.1637	2.16273e-15
RAC2	0.163413	3.8557e-21
MAPK14	0.163326	3.44475e-05
FGD4	0.163185	7.99289e-06
RIC3	0.163149	3.81079e-07
DEF6	0.163091	7.6723e-08
PTPRJ	0.163029	9.00327e-08
TUBA4A	0.163025	1.85623e-09
ADAM9	0.16276	2.31961e-06
AC002460.2	0.162714	1.16219e-07
PBRM1	0.162713	0.0110257
ETS1	0.162546	0.00010047
EIF2S3	0.162287	1.15178e-08
NPHS1	0.161951	1.99185e-07
CRYAB	0.161795	2.88466e-07
LRRC49	0.161775	0.00027055
RUFY3	0.161771	6.54602e-06
SOS1	0.161758	0.00524709
UGGT2	0.16161	6.31138e-06
BGN	0.161318	1.46759e-05
NEU1	0.161281	2.17922e-17
LPCAT3	0.16122	3.38509e-07
ITSN2	0.161205	8.18663e-05
MAP1LC3A	0.161194	4.13443e-12
IL27RA	0.161151	4.96237e-14
TBXAS1	0.160978	0.00355986
FN1	0.160816	0.00186141
FGD6	0.160689	3.28538e-08
RHOF	0.160526	5.36226e-33
ARNT2	0.160314	9.08791e-06
PDGFC	0.160058	4.48976e-13
FAM49B	0.159926	0.000558308
PPP2R3C	0.15986	1.04208e-08
ADAM28	0.159773	7.18926e-14
SPRY1	0.159406	2.10625e-05
IMPDH2	0.159355	3.0638e-14
PTPN14	0.159234	2.89018e-07
CACNA2D3	0.159191	2.70355e-11
ICA1	0.159064	3.69715e-09
SELE	0.158898	1.11868e-13
QARS1	0.158878	1.24483e-10
PHLDA3	0.158807	1.86939e-17
HSPH1	0.158804	0.0670242
MS4A6A	0.158748	5.03513e-12
GPATCH8	0.158542	0.00124819
PCAT1	0.15848	1.10167e-05
TSTA3	0.158458	1.55044e-12
CLMN	0.158403	4.73178e-09
SPINT1	0.158339	1.46432e-19
ANKRD10	0.158274	3.98412e-10
TBC1D19	0.158195	4.41384e-07
TGFB2	0.158135	1.98515e-18
CCDC30	0.158075	0.000379123
KIF27	0.157925	6.96319e-10
SLC38A11	0.157835	1.99993e-20
FAM110B	0.157729	6.19459e-08
BIN1	0.157605	9.49007e-12
C1QTNF3-AMACR	0.157602	1.48554e-09
VSIR	0.157574	2.07008e-26
AC097376.3	0.157534	1.03056e-05
NAT8	0.157525	0.299034
PNKP	0.157431	3.52799e-13
MIR222HG	0.157414	8.45986e-25
SLC12A7	0.157303	2.61977e-21
BMERB1	0.157257	0.000478341
HDX	0.157143	0.000573804
PER2	0.156825	3.95334e-24
CTXN1	0.156793	4.72421e-13
LUC7L3	0.156643	8.62341e-05
NFATC2	0.156626	5.57292e-08
DENND5A	0.156572	0.000782516
SUSD6	0.156437	0.00160375
RPL18	0.156364	0.000199528
UBE2B	0.156184	2.20422e-11
TAPBP	0.156174	7.31326e-08
SAMD3	0.156067	0.000108175
BTG2	0.155914	0.00373247
CTTNBP2NL	0.155903	4.82422e-11
LARP1B	0.155896	3.96652e-05
AL159141.1	0.155853	7.37615e-17
PUM1	0.155639	1.11215e-05
CLIC5	0.155614	0.000157716
GALNT10	0.155529	4.92085e-17
SPATA6L	0.155171	9.94494e-08
TRAF3IP2-AS1	0.155103	0.000167319
USP32	0.154991	8.84388e-06
WWOX	0.154918	0.0112001
BCL2A1	0.154703	3.28338e-14
THADA	0.154599	2.13062e-06
ITGAL	0.154537	5.54885e-06
TSPAN1	0.154459	0.0107118
SGMS2	0.154222	1.62666e-07
FBXL20	0.154108	5.09559e-08
FBXL2	0.153983	5.29668e-05
TPT1-AS1	0.153881	4.82328e-08
SH3BP2	0.15374	1.60972e-19
ATP8A1	0.153702	1.61606e-07
FOSL2	0.153521	1.03929e-09
GNAQ	0.153438	7.63969e-05
PDZK1	0.153399	4.21752e-09
MYO3B	0.153161	1.44941e-09
IER2	0.153017	1.0828e-15
MEF2D	0.153004	5.93484e-21
MSC	0.152866	5.14669e-11
SEC61A1	0.152758	5.15174e-11
CDC42EP1	0.152716	8.41737e-14
SCAF8	0.152669	6.4228e-05
WDPCP	0.152616	3.93814e-07
RAB32	0.152581	4.65174e-12
TP53	0.152474	2.03315e-05
EFHC1	0.152464	4.32051e-13
AMY2B	0.152382	7.9073e-17
CD58	0.15238	1.24483e-10
DGKD	0.152317	4.38653e-05
GANAB	0.152133	1.03365e-07
DIP2B	0.15196	0.0015144
AEBP1	0.151582	1.88338e-23
JADE3	0.151436	1.18214e-07
ELOVL5	0.151334	3.6908e-15
RIC1	0.151245	4.39674e-05
BAG6	0.151113	1.2784e-08
FLI1	0.151098	5.35568e-08
SFMBT2	0.151097	0.0300782
FMNL2	0.151092	6.79876e-05
CTSA	0.151031	1.19182e-14
INTS6	0.150977	0.619365
MGAT5	0.150651	0.00132653
RIOK3	0.150645	5.18217e-07
TRAF3	0.150508	8.46215e-07
DHX36	0.150508	0.00123747
MAP4K3-DT	0.150461	1.78155e-06
MICALL2	0.150343	1.96248e-11
RPGR	0.15033	4.55127e-12
EFHD2	0.15033	6.84447e-13
DNAJC22	0.150087	3.58875e-06
GPC1	0.150046	2.27887e-10
POLR2A	0.149968	7.9617e-05
MT-ND6	0.14991	0.00110515
NEK11	0.149824	4.77806e-05
LPP	0.149778	0.144588
OGFRL1	0.149717	1.2927e-06
RPS6KA5	0.149663	1.81739e-07
APOD	0.149259	0.010658
RPL35A	0.149219	0.0737353
CKB	0.149175	1.50438e-11
PDGFD	0.149135	1.33362e-12
C1orf21	0.149036	2.15735e-20
PSME2	0.149005	1.01315e-09
RERG	0.148917	8.03572e-07
CCNH	0.14891	0.000628682
OSMR-AS1	0.148864	4.9496e-12
ANKLE2	0.14878	1.59714e-15
AC007319.1	0.148752	2.70768e-11
NKAIN4	0.14874	1.81247e-08
CDK12	0.14869	1.06259e-06
RPL9	0.148441	8.19374e-13
TSPAN18	0.14844	5.63074e-10
B3GNT5	0.148135	2.68997e-21
CEP112	0.148086	3.95059e-06
GPR39	0.147808	0.00657921
YPEL2	0.147786	2.66723e-09
AP3D1	0.147671	2.74771e-11
GON4L	0.147605	8.35537e-07
NPC1	0.147576	8.74198e-08
IFT81	0.14753	1.67156e-05
PAG1	0.147518	0.596879
HSPA8	0.147491	1.38328e-05
TTN	0.147491	0.00252658
NF2	0.147462	1.49122e-05
EVA1C	0.147391	3.82168e-08
PGM2L1	0.147141	2.51257e-11
KCNJ15	0.146835	2.73616e-06
UBE4B	0.14659	6.35437e-06
TMEM259	0.146551	1.2254e-13
LIMK2	0.146442	3.26208e-17
PAX8-AS1	0.146381	2.20174e-16
UBA6	0.146312	7.14924e-07
PSMB9	0.146242	1.64639e-16
ITSN1	0.146205	0.000566482
CD247	0.145949	0.0025946
TUBB2A	0.145929	2.61496e-20
NIN	0.145886	0.000103562
CASP10	0.145802	7.79373e-19
MYO1D	0.145572	0.214813
COL6A1	0.145542	2.86849e-08
FDXR	0.145462	1.09946e-14
YIF1B	0.145428	2.13957e-14
RPL4	0.14542	0.00428339
CUEDC1	0.145361	9.37225e-07
TUT4	0.145351	0.000891172
IQCJ-SCHIP1	0.145296	1.88298e-11
ST3GAL1	0.14528	1.05868e-14
SLIT3	0.145271	1.02828e-06
NXN	0.145258	3.86041e-13
NSMCE2	0.145117	3.71431e-06
SLA	0.144987	1.41253e-07
PPP2R3A	0.144882	0.000595739
TBC1D2B	0.144681	7.54437e-08
ACAA1	0.144578	1.30196e-10
AP1G2	0.144389	8.46907e-06
SEL1L3	0.144247	6.46332e-11
AJAP1	0.144108	4.93988e-25
SPOCK2	0.144047	4.11443e-16
AIF1	0.144043	2.49829e-09
COL5A1	0.143969	1.48324e-24
ECHDC2	0.143878	1.22405e-11
SNRNP70	0.143855	9.71741e-12
ARHGEF1	0.143665	2.3712e-09
ITGA5	0.143544	8.90953e-15
RGCC	0.143467	6.47065e-07
NIPBL	0.1434	0.041151
TBCK	0.143369	2.92097e-06
MAST4	0.143105	2.41617e-08
DST	0.143006	2.95327e-08
RALGDS	0.142941	5.70284e-38
NPHP1	0.142872	5.57245e-06
CCDC18-AS1	0.142799	6.44622e-07
FAM160A1	0.14277	0.0946522
ZMIZ2	0.142747	3.2257e-12
AGFG1	0.142648	1.23465e-07
PRKD2	0.142638	7.16652e-06
BIN2	0.14263	1.20036e-07
CADPS2	0.142488	1.24836e-07
KAT6A	0.142402	0.333239
PTPRE	0.142197	1.771e-05
LAMA1	0.142082	6.49418e-06
PTGES	0.142081	2.35973e-45
PCCA	0.142031	0.00912368
AC022966.1	0.141822	2.91167e-05
GATAD2A	0.141583	3.4062e-07
GPR183	0.141544	4.47122e-09
PABPC1L	0.141414	4.82656e-15
DIS3L2	0.141346	3.8162e-08
TASP1	0.14134	1.4644e-07
SMURF2	0.141274	0.000542815
TMEM178B	0.141254	2.15875e-10
PCSK5	0.14117	1.00179e-14
KIAA0556	0.141142	5.69912e-09
EGR1	0.140678	2.75363e-26
TRA2A	0.140646	2.19155e-06
VTI1A	0.140631	2.29752e-06
NT5E	0.140527	5.44067e-24
MEF2A	0.140521	1.40277e-07
RAB17	0.140348	1.2971e-16
NARF	0.140316	4.32628e-08
AHDC1	0.140286	6.2508e-10
CITED2	0.140206	5.37408e-08
PIK3CD	0.140124	0.00129314
USP3	0.140068	0.00381882
AC108010.1	0.140066	1.226e-06
HCST	0.13994	1.35642e-06
MYO1E	0.139648	6.01228e-05
USP34	0.13948	0.0526021
MFSD2A	0.139433	7.42896e-28
SEMA4B	0.139392	5.21235e-09
ABR	0.139216	9.77053e-10
EHMT1	0.139182	4.49355e-07
BACH2	0.139018	8.47965e-06
DNAJA1	0.139013	0.0305944
PITPNM1	0.138935	2.67585e-12
TRAK1	0.13893	1.50292e-05
SFN	0.138685	8.22602e-29
IL10RA	0.138611	2.472e-07
NLRC5	0.1385	5.00243e-12
PROSER2	0.138401	2.71245e-19
PAXBP1	0.138398	3.3334e-06
FHAD1	0.138286	4.6399e-14
SDF2L1	0.138255	7.42601e-13
POLH	0.138238	2.08337e-14
HDAC4	0.138044	0.00297872
LRCH3	0.137979	0.102171
LRRC4C	0.137865	1.08549e-14
AC092153.1	0.137791	1.4302e-13
DIP2C	0.137592	3.17907e-06
IL4R	0.137584	2.33643e-13
PTPN7	0.137534	1.05985e-07
PTP4A3	0.137498	3.30204e-26
AL671762.1	0.137495	5.7508e-07
ERI3	0.137282	5.15061e-08
PRRC2C	0.137219	0.0147356
SMG6	0.137144	0.000435456
RIN2	0.137046	9.78049e-05
UGDH	0.137031	2.62257e-07
PLA2R1	0.136827	1.25592e-10
SPON2	0.136798	3.44756e-07
LINC01934	0.136754	9.61022e-08
AL079338.1	0.136562	4.57707e-19
GNL3	0.136446	5.65542e-05
APOC1	0.136423	5.36063e-09
FAM222B	0.13636	3.07823e-08
DNAH6	0.136343	0.000414711
CBFA2T2	0.13627	0.000176411
PACRG	0.136258	0.0544259
CLSTN1	0.13623	0.00271623
ETHE1	0.136197	3.66308e-14
PUM2	0.136196	0.00232569
CD24	0.136193	4.73929e-05
RBFOX1	0.136128	2.02177e-07
HCLS1	0.136077	7.04305e-08
TBC1D14	0.136072	0.455409
JAK3	0.136002	1.50406e-11
TBC1D5	0.136001	0.00180499
IKZF2	0.135835	7.73611e-08
GGA1	0.135737	7.29078e-13
FGFR4	0.135735	2.05306e-19
NRDC	0.135635	4.14807e-06
CROCC	0.135579	0.00669661
TPPP3	0.13552	4.89366e-05
SSC4D	0.135315	7.29477e-13
DDHD1	0.135137	0.00670432
PLTP	0.135074	3.21531e-26
RAPGEF5	0.135062	1.53295e-18
VARS1	0.135011	7.05939e-14
GRAP2	0.134983	4.98369e-05
NT5DC3	0.134927	3.1488e-14
HCG17	0.134926	0.000911493
BTBD3	0.134826	0.0314492
FOXJ1	0.134789	1.27889e-10
SLC35F2	0.134721	7.87892e-07
SLFN12L	0.134681	0.000245738
NR2C2	0.134621	0.0006376
SLF2	0.134558	0.0257726
IGFBP6	0.13421	8.08155e-20
FSCN1	0.134208	3.53051e-20
CMTM8	0.134178	5.97736e-29
ELMSAN1	0.134172	1.71475e-12
TNFAIP8	0.134056	8.8784e-09
CTNNAL1	0.134034	4.21071e-06
INTS11	0.133965	2.6157e-08
RRAS2	0.133918	1.44434e-05
ADAM15	0.133903	5.92332e-08
S100A13	0.133869	6.21908e-12
TCTN1	0.133867	3.69739e-05
DPP7	0.133697	1.71289e-08
RGS5	0.133342	1.71933e-09
DCAF10	0.133264	0.00133767
ANKMY1	0.133264	7.17283e-08
RAPGEF2	0.1327	2.21435e-05
SGMS1	0.132632	0.000725006
STAG1	0.132445	0.14651
GCH1	0.132414	2.00025e-14
SLC38A10	0.132271	3.50883e-11
R3HDM1	0.132177	0.000292931
WDR78	0.132158	1.6206e-07
ADAMTSL4-AS1	0.132122	7.01882e-06
SMURF1	0.132072	3.2775e-05
LCP2	0.131978	2.0017e-06
ALS2	0.131753	8.119e-16
GRK3	0.131675	7.91524e-07
CAMKK1	0.131627	1.81236e-22
RPL6	0.131415	0.00361744
NUFIP2	0.131088	0.000367758
CEP85L	0.131066	0.000134004
A2M	0.130893	3.20721e-14
RBMS1	0.130881	8.37782e-06
NBAS	0.130858	0.00285654
SLC25A37	0.130723	1.27652e-14
STXBP4	0.130694	0.000202266
SPAG1	0.130659	7.19889e-15
ZNF618	0.1304	2.72659e-05
TTYH3	0.130337	3.61324e-12
ALDH1A2	0.130271	1.28838e-05
FANK1	0.130207	1.19983e-10
BOD1L1	0.130029	0.00210812
TMC4	0.129929	9.43565e-10
CORO1C	0.12987	2.82026e-20
FAM135A	0.129856	2.79084e-06
CHIC2	0.129812	4.00862e-09
SIPA1L1	0.129774	0.00277444
WDR7	0.129754	0.00369969
ZNF846	0.129538	1.59337e-05
UQCRC1	0.12949	1.02199e-11
LINC01781	0.129394	3.83079e-12
CCDC85B	0.129303	7.60887e-20
C15orf39	0.129275	3.95079e-25
PLIN2	0.129266	4.1695e-09
RIMS2	0.129241	0.0176924
MYO19	0.129221	1.19678e-06
CCNC	0.129141	2.36857e-12
DNAJB9	0.12908	2.09429e-09
MAP2	0.128945	4.47779e-11
TLE1	0.128909	1.50292e-05
LHX1	0.128758	0.020246
ABL2	0.128689	0.00871225
PMAIP1	0.128645	3.72254e-25
CRADD	0.128427	0.0130735
POMT1	0.12841	3.65524e-08
PSEN1	0.128315	0.000131168
ANKRD26	0.128197	2.17467e-05
LINC01278	0.12817	0.000408798
C1QB	0.128143	0.000867799
BIRC6	0.128133	0.000760361
KMT2E	0.128114	0.141392
CYP27A1	0.128095	3.09343e-05
NDNF	0.128035	1.48325e-10
GPNMB	0.127978	0.032847
TCERG1	0.127932	7.86322e-06
ARAP1	0.127843	2.9662e-13
ENKD1	0.127774	1.22393e-05
NF1	0.127767	0.000100662
CCDC88A	0.12774	0.000980759
PTPN22	0.127739	0.000180507
REEP6	0.12772	2.58377e-11
NSA2	0.127546	2.44874e-07
ELK3	0.127495	1.89096e-06
KIAA0825	0.127381	8.20101e-05
ME3	0.127369	2.47837e-09
RPL3	0.127256	1.2136e-05
IGLV3-21	0.127202	0.0627087
VPS54	0.127182	0.00868361
FNBP4	0.12718	4.26766e-06
DNPH1	0.127145	0.000548374
AC079768.4	0.1271	2.96914e-17
HMGA1	0.127005	1.03524e-09
SPEN	0.126985	5.5194e-08
MARS1	0.126961	1.07133e-10
AC004448.2	0.126942	9.87968e-16
ABHD3	0.12679	3.39715e-06
BTAF1	0.126721	1.22901e-07
STING1	0.126703	2.4914e-10
AC011452.2	0.126692	0.000833121
CDK17	0.12666	7.14743e-07
KLHL18	0.126632	3.13946e-09
RORA	0.126504	0.00206658
BPTF	0.126462	0.0679065
KANK1	0.126453	0.00360983
INPP5B	0.126379	5.21348e-05
SNHG14	0.126372	0.00327627
LACTB2	0.126278	0.0184123
TARBP1	0.126261	1.37983e-05
PLAT	0.126259	9.86471e-07
UPF2	0.126209	5.77724e-08
TMCO3	0.126203	8.11051e-14
RRP12	0.126102	8.74994e-17
RPS20	0.12608	0.110815
SPPL3	0.126044	0.010921
CNTRL	0.126006	0.0206264
LINC01503	0.125929	0.0371197
SPATA17	0.125907	2.12376e-05
UBXN11	0.125901	2.87184e-06
RABAC1	0.125737	8.52497e-10
RTF1	0.125677	1.74708e-05
PPP3CA	0.125586	0.00639978
TJP1	0.125506	0.00152842
MPRIP	0.125462	1.63976e-14
BABAM2	0.125276	0.000779012
TPRA1	0.125106	1.13887e-07
C20orf194	0.125059	2.62808e-05
AC103702.2	0.124981	6.39789e-10
AGPAT4	0.124903	2.62032e-13
TNFRSF11B	0.124903	0.000421168
GRB10	0.124865	1.34368e-10
ROR1	0.124674	4.7619e-17
RHOT2	0.124526	1.28959e-08
ACSL5	0.124519	2.83972e-06
GPX3	0.1245	1.57551e-06
SLC6A20	0.124485	2.66192e-22
ARSD	0.12445	1.48407e-07
DOCK11	0.12442	0.0188943
ESRRA	0.124374	2.39524e-15
ERN1	0.124334	3.87374e-05
RPS28	0.124231	7.72684e-09
SUN1	0.124143	2.75217e-08
RAD9A	0.123991	6.85376e-08
CCM2	0.123961	5.98252e-07
PRKRIP1	0.123687	0.000368799
PRKCA	0.123504	0.13006
CD55	0.123454	4.78016e-08
ADGRE2	0.123441	2.47189e-15
MTMR3	0.123429	9.65385e-05
RPS25	0.123387	0.00401712
SHANK2	0.123353	0.000471696
YAF2	0.123305	9.3357e-05
KLF12	0.123303	0.00205979
GPRIN3	0.12329	0.925071
NOC2L	0.123173	1.80726e-05
ITFG1	0.12313	3.49323e-09
FGF1	0.123117	0.028263
AC015912.3	0.122808	3.54808e-27
ZNF292	0.122468	0.00253459
SLC25A12	0.122444	3.32981e-07
TDRD3	0.122439	0.0173326
PPP1R13L	0.122417	8.90476e-11
GRAMD1A	0.122399	3.58689e-09
MAP3K20	0.122286	1.3882e-07
UBR2	0.122201	0.00148592
PRKCE	0.12217	0.000246458
FUBP1	0.122159	3.38876e-06
GIMAP4	0.12207	0.00434607
PDGFA	0.122047	1.51152e-14
DDX21	0.122011	3.73218e-10
GNLY	0.122006	0.00159454
WDR86	0.121979	5.95819e-27
KDM4B	0.121907	1.96851e-08
KLHDC4	0.121869	2.36658e-05
ACOT11	0.121831	3.0054e-10
DCBLD2	0.121745	9.72225e-05
SNX14	0.121646	1.0951e-05
TANK	0.121616	0.00161027
PCED1B-AS1	0.121607	5.1255e-08
TNFRSF21	0.121531	1.16872e-18
EHBP1	0.121478	1.03632e-07
ARFGAP3	0.121306	0.00148078
SMAP2	0.121161	0.000315918
PHYKPL	0.121153	8.3218e-08
AVL9	0.121082	0.00610204
FGF2	0.121069	9.09086e-12
FPGS	0.121028	7.82859e-14
MAST2	0.121025	0.00474573
ARHGAP40	0.120917	1.79551e-11
RPS27L	0.120855	0.118127
DCDC1	0.12073	0.000137572
SLC27A2	0.120587	1.1105e-16
LUC7L	0.120476	9.51659e-05
PAXX	0.120359	1.51326e-07
TRIM28	0.120223	0.000565761
SPAG17	0.120083	0.0010718
ARID2	0.120026	0.0343219
ZBBX	0.119998	5.84671e-14
SFRP2	0.119986	2.65075e-09
HBEGF	0.119915	0.003805
PWWP3A	0.119881	1.26374e-06
DENND3	0.11966	1.14903e-06
NOMO1	0.119616	1.37755e-05
SCX	0.119486	5.07752e-11
MIR29B2CHG	0.119481	3.93749e-11
FRYL	0.119475	0.0357527
LMF2	0.119419	2.10818e-06
AFF3	0.119417	0.000532743
AC009120.2	0.119279	1.51138e-06
IL15RA	0.119246	0.0735442
PXDC1	0.119142	2.80175e-05
AC068051.1	0.119132	0.000239192
PRICKLE2	0.118952	1.16824e-06
NGLY1	0.118598	0.0774551
RASSF1	0.118518	0.00012092
TSGA10	0.11836	6.35558e-08
PREX1	0.118309	6.39182e-05
ERGIC3	0.118161	8.07884e-09
ASIC2	0.118121	2.07224e-08
NISCH	0.117924	7.61325e-05
ERC1	0.117891	3.10687e-06
LDLR	0.117882	1.45621e-06
DPP4	0.117813	0.000103401
HPN	0.117796	0.00587769
EFCAB6	0.117785	0.0293518
C4orf47	0.117729	2.55191e-06
RTKN	0.117652	2.762e-10
C11orf49	0.117636	1.77871e-06
CEP192	0.117604	0.112611
RHBDF2	0.117499	6.1365e-10
SDC3	0.117334	0.00506021
SEC24B	0.117296	5.45352e-06
ZRANB2	0.117167	9.57158e-07
CD320	0.117157	4.38967e-21
MUC20-OT1	0.117091	0.0526202
FAM227A	0.11709	6.34138e-09
TM4SF18	0.116963	0.00221313
DRC1	0.11695	1.57032e-25
RNF126	0.116733	6.54254e-06
LIMK1	0.11668	1.92006e-07
MAGI2-AS3	0.11657	0.612218
SH3PXD2A	0.116511	1.55435e-06
NLGN2	0.116416	1.06519e-09
TNKS	0.116346	0.00012903
EXOC2	0.1163	0.00111857
PER3	0.116246	3.80652e-17
SND1	0.1162	3.74027e-05
GSTZ1	0.11619	0.000792011
LMO7-AS1	0.116046	5.50547e-16
LEPR	0.11603	0.000558308
TYW1	0.11598	0.0266885
ITIH5	0.11585	1.20748e-13
GMFG	0.11585	6.68911e-07
CCDC191	0.115788	0.0112041
AF241726.2	0.115758	0.000534699
SMG1	0.115739	0.000191959
PPA1	0.11565	3.95858e-07
ALPK3	0.115645	1.09767e-08
LINC00937	0.115448	2.00206e-11
DENND1A	0.11542	0.00986236
CNTN3	0.11537	5.21233e-09
HYAL2	0.115286	1.69459e-11
NIPA2	0.115266	6.39011e-13
SP110	0.115206	0.0563121
GSDMD	0.115142	5.71317e-08
MSL1	0.115109	3.30323e-07
SCFD2	0.115095	1.89402e-05
SFXN3	0.115055	5.4167e-13
NUP214	0.114997	8.14361e-07
PIP4K2A	0.114991	0.0491786
CCDC57	0.114976	9.47503e-11
SMARCA4	0.114938	1.99185e-07
MCC	0.1149	7.16011e-05
GALNT2	0.114897	1.94532e-15
BMP2K	0.114894	0.0132182
RNF169	0.114884	0.00321319
ANPEP	0.114876	2.76994e-15
PTPN2	0.114868	3.18665e-06
USP54	0.114787	0.000431861
PRKCQ-AS1	0.114746	0.0440872
MINK1	0.114694	9.81692e-06
SLC26A2	0.114665	6.0043e-06
ARL15	0.114428	0.60525
NEO1	0.114291	0.151942
DNM1	0.11426	1.0674e-10
SEMA5A	0.114206	5.70004e-10
FOXO3	0.114179	0.00137239
PPIC	0.114159	3.83146e-12
MAP2K5	0.114111	0.000369245
GPATCH2L	0.114108	0.000621981
MICAL1	0.114056	0.0211105
PSTPIP2	0.11402	1.21323e-13
POM121C	0.11393	0.082814
SRSF11	0.113912	0.0026835
CASP4	0.113859	2.25054e-13
INPP4A	0.113795	0.0348421
GAB2	0.11371	2.30321e-07
VASP	0.113603	6.66941e-19
WDR70	0.113575	0.0118976
STK3	0.113556	0.00163875
ZNF407	0.113464	0.00132598
CFAP44	0.11345	0.00724376
CSK	0.113432	0.0490941
DENND2A	0.113273	2.15803e-09
ZNF431	0.113218	0.0494428
RPL24	0.11316	0.0012594
QKI	0.113069	0.279981
KDM6A	0.112979	0.00546266
GZMA	0.112978	0.00215444
PIK3AP1	0.112846	1.42576e-08
MKLN1	0.112746	0.00218356
GIMAP7	0.112675	0.0408371
SFTA2	0.112669	5.91493e-08
MTSS1	0.112657	3.58955e-11
R3HDM4	0.11255	4.19611e-11
SRRM2	0.112549	0.00682071
SYT16	0.112524	4.7662e-14
SPEF2	0.112511	0.00102834
TRMT1	0.112486	8.83665e-07
TPSAB1	0.112302	0.00149874
IL1RAP	0.112277	6.67337e-07
RASA3	0.112218	3.56506e-11
TANC1	0.112141	2.61505e-06
LRRFIP1	0.112121	0.097998
UNC93B1	0.112037	8.22101e-07
PIK3R5	0.112008	2.33174e-06
CNOT4	0.111903	0.00277554
UNC13D	0.111873	5.06533e-11
ZC3H3	0.111765	6.7148e-08
IL11	0.111689	2.86586e-25
AL033504.1	0.111361	5.92332e-08
TMEM260	0.111322	0.0603377
ATG16L2	0.111298	0.00011849
PRKX	0.111295	8.44261e-06
SSR4	0.111237	1.2875e-05
XPO4	0.111217	0.0122431
NFIX	0.111206	0.000120579
RANBP10	0.111137	0.00374235
ARHGAP31	0.111018	0.000813873
PLD2	0.111008	5.32798e-11
LRRN4	0.110938	4.91891e-23
CAPN2	0.110819	1.02439e-06
CSRNP2	0.110807	0.00434607
HECTD4	0.11074	0.000479449
RICTOR	0.110611	0.0593133
APOL1	0.110568	1.28014e-05
OXNAD1	0.110516	0.114953
SENP5	0.110504	5.66281e-09
CSNK1G2	0.110473	4.2601e-10
AC113414.1	0.110412	1.88807e-08
CCSER2	0.110401	0.4875
AMOTL1	0.110351	4.74027e-11
FAM3C	0.110227	8.90629e-12
COMMD10	0.109889	7.80886e-05
SIPA1L3	0.109869	0.000174997
NOLC1	0.109835	4.25983e-09
GLCCI1	0.109795	0.00380647
NEK7	0.109786	0.16578
SEMA4C	0.109774	6.2113e-08
SLC39A11	0.1097	0.0213184
MCAM	0.109692	6.47139e-15
MAK	0.10969	2.34382e-23
PLEKHM2	0.109685	7.61217e-06
SUPT5H	0.109656	1.66632e-10
METRNL	0.109649	2.92406e-09
ZNF600	0.109626	2.58538e-09
KIAA2026	0.109587	0.0340551
AC011476.3	0.109482	5.13808e-18
KIAA1328	0.109184	0.00873213
VPS13A	0.109176	0.0610266
BRWD1	0.109145	0.0101496
ANO9	0.109116	0.000172135
ST8SIA4	0.109112	1.9197e-06
ARID4A	0.109056	0.336735
CASC1	0.108931	0.00016869
APTX	0.108824	3.65081e-08
IFFO2	0.108765	1.84775e-05
LLGL2	0.10869	8.79787e-06
PDLIM4	0.108632	2.61883e-15
ANKS3	0.108626	3.93067e-08
CABLES1	0.10859	3.56441e-06
IGHGP	0.108533	5.29668e-05
SNHG16	0.108522	1.89797e-12
GNA14	0.108491	0.0575127
ANXA4	0.108455	8.94683e-05
GLIPR1	0.108451	9.6296e-08
SOX6	0.108415	0.000357407
PLEK	0.108365	0.000192407
AUTS2	0.108266	0.826897
PRKCB	0.108237	0.000160416
ACSL4	0.108179	0.00167517
CERS6	0.108095	3.09602e-05
SNHG12	0.108082	1.45176e-08
RRBP1	0.108056	1.05592e-08
MAP1B	0.108017	4.4983e-06
CD3D	0.107982	0.000560128
SLC1A5	0.107884	3.1377e-08
CYP1B1	0.107836	1.51455e-15
ZNF532	0.107812	0.00802076
FLII	0.107779	1.51712e-11
MMP14	0.107753	0.000123094
STK17B	0.107712	0.327906
LOXL1	0.107688	6.84836e-08
TSNAXIP1	0.10763	0.00193194
WDR60	0.107622	9.61237e-09
AL136962.1	0.107614	3.97085e-06
UBAP1	0.107609	2.29691e-09
NUTM2A-AS1	0.107582	5.61926e-07
MSH3	0.107536	6.16807e-05
JMJD6	0.107448	8.74108e-15
CPNE8	0.107415	0.038785
TRAF5	0.107365	0.00038136
MTHFD2	0.10735	6.8619e-09
PDZD8	0.107207	0.000624443
EMSY	0.107185	0.00971201
ZNF266	0.107073	2.40712e-06
KLHL5	0.107058	0.188034
PIP5K1A	0.106923	5.35279e-06
EBF1	0.106829	0.000661185
CCDC130	0.106703	8.44267e-07
TLK1	0.106695	0.30723
ANKS1A	0.106651	0.00600827
LYPD1	0.106582	3.65275e-18
CSNK1A1	0.106575	6.6179e-05
EHD1	0.106549	9.38916e-13
SLC25A27	0.106528	2.67188e-11
TBC1D2	0.106514	9.69147e-10
SETX	0.106489	0.0703419
ATXN7L1	0.106377	0.0226262
NEK6	0.106335	1.29758e-10
NUP98	0.106302	0.000393991
PLAGL1	0.10626	4.39674e-05
PLCH1	0.106237	0.0267248
TOM1	0.106204	1.16561e-05
CLDN5	0.106202	2.0918e-07
SIL1	0.10613	2.02095e-05
IQCB1	0.106122	3.20789e-09
GFPT2	0.106111	2.70595e-09
ILKAP	0.106105	1.1887e-05
SLC37A4	0.10608	2.73567e-09
PELI2	0.105962	0.189208
EXD3	0.105895	9.8619e-05
ADAM10	0.105863	1.24672e-09
GPX4	0.105849	0.00407201
NOSTRIN	0.105831	0.00798744
PDE3B	0.105676	0.580008
FAM133B	0.105511	5.4543e-07
MDM4	0.10542	0.0351562
CASTOR3	0.105388	9.80654e-09
ZCCHC10	0.105371	1.41319e-05
IFNG-AS1	0.105324	4.08831e-06
CYFIP1	0.105279	0.000335297
CUL9	0.105211	5.13844e-09
HMGXB3	0.105192	4.20616e-05
HSP90AB1	0.105183	0.0457964
PHTF2	0.105048	0.00350335
CDK14	0.104942	0.0200974
RIPK4	0.104928	3.92958e-20
KIRREL1	0.104927	3.75953e-11
SLC22A18	0.104924	6.50091e-08
DENND5B	0.104789	8.17459e-08
ATAD5	0.104775	0.00537115
CD3E	0.10476	0.0012197
WARS2-AS1	0.104679	0.000559537
CNN1	0.104642	2.76744e-19
ERCC1	0.104588	2.17066e-06
TAP1	0.104531	6.2859e-12
CLASP2	0.104514	0.0053876
MCRIP1	0.104463	1.031e-07
FDPS	0.104441	6.89323e-05
LDOC1	0.104387	3.70848e-08
LINC01117	0.104339	0.0256296
GPR87	0.104137	7.12472e-11
DNAH1	0.103868	1.37142e-07
CDK8	0.103825	0.00138651
SLC7A5	0.103785	2.59726e-08
CUX1	0.103762	0.00322026
RBBP6	0.10374	0.0015144
NFIA	0.103707	2.75074e-06
SPG11	0.103642	0.0421151
SH3KBP1	0.103607	0.849745
CTBP2	0.103592	0.000545926
PARP11	0.103503	6.7545e-05
BRD9	0.103258	8.49457e-06
PPP1R18	0.10321	3.47343e-07
PATJ	0.103003	0.000158217
ADA	0.102977	0.0282688
C2CD3	0.102966	0.000333071
OLR1	0.102904	0.00147236
UCHL1	0.102879	0.0069985
CSGALNACT2	0.102836	0.00264031
LINC00894	0.102812	0.000464679
ESYT1	0.102791	2.90642e-06
SMIM24	0.102747	1
KIAA1958	0.102722	0.00066376
SBF1	0.102719	9.10711e-13
B4GALT1	0.102696	0.062306
VWA2	0.10256	9.05976e-06
AHCYL2	0.102522	0.196205
NOSIP	0.102455	2.55426e-11
TRERF1	0.102441	0.0168872
PACS2	0.102406	0.0125802
PIFO	0.102344	1.82168e-07
AC138123.1	0.102344	2.87408e-18
IRF7	0.102335	1.62415e-21
HEXB	0.102237	2.34106e-10
ATF5	0.102205	8.56998e-12
ZNF251	0.102197	0.000113627
MFSD14C	0.102141	0.000118217
S100P	0.102122	1.54961e-05
N4BP2L1	0.101987	3.4619e-07
LMTK3	0.101893	3.70807e-09
LTB	0.101692	0.00992307
NPC2	0.101669	0.0392118
DOCK1	0.101654	0.0316589
RPL22L1	0.101651	3.42847e-11
PISD	0.101553	2.04551e-11
CD200	0.101544	0.000754422
APOBEC3G	0.101501	1.98081e-07
NME7	0.101412	8.52523e-08
TSEN54	0.101283	2.41693e-09
SAT2	0.101274	2.46554e-09
SNX29	0.101261	0.00342902
GBP5	0.101247	0.00706495
DUS1L	0.101157	9.06448e-10
TMEM156	0.101142	0.00177169
[truncated: 21,874 more rows]

## Sheet: Table S3
Table S3. Differentially Expressed Genes (DEGs) of AQP2+ cells co-culture with or without M2 identified by bulk RNA-Seq.
Gene_id	Log2FoldChange	p-value
BCL2A1	13.0264	3.9266e-28
CPXM1	12.3489	2.08446e-25
MMP2	12.0998	4.22154e-62
CCL3L3	11.6814	8.63101e-23
MMP3	11.4848	2.49078e-217
SERPINB2	11.4653	5.74367e-22
PTGIR	11.3262	2.03742e-21
SERPINB7	10.9014	0
THBD	10.8123	0
IL36G	10.7984	4.49802e-73
MMP9	10.6274	1.82374e-136
LINC02376	10.5324	1.59292e-24
GDNF	10.5172	3.95054e-58
PNLIPRP3	10.4178	4.09438e-18
CCL3	10.4121	2.28171e-18
HSD11B1	10.292	1.14641e-17
PI3	10.2626	7.41111e-18
CRABP1	10.1883	2.33775e-17
CCL5	9.92316	4.02284e-128
LOC112267900	9.76661	6.92751e-16
LINC02957	9.5561	1.45395e-15
LINC01181	9.47094	2.8781e-15
ANGPTL4	9.38665	1.3289e-96
HSPA6	9.34519	9.96545e-14
HCK	9.22704	4.64664e-14
CD6	9.1629	7.83034e-14
ACKR3	9.14394	8.68757e-14
NPHS1	9.1193	3.556e-14
CYP1A1	9.05288	3.34002e-50
LINC01705	9.01716	7.78208e-14
LOC107986779	8.98823	1.10167e-13
NOG	8.98178	9.48806e-14
GPR4	8.97473	4.88115e-13
MMP1	8.92877	0
LOC107985080	8.91671	5.33777e-13
LOC105377742	8.90228	5.9275e-13
CSF3	8.86488	2.68617e-13
TNIP3	8.77091	1.35979e-12
LMO1	8.66231	3.40618e-46
IL7R	8.59393	5.51801e-38
LOC105376714	8.55503	8.16347e-38
UNC5B	8.54456	2.00368e-12
SLC9A9	8.51552	2.41646e-12
GADD45G	8.46768	1.00996e-43
LOC105372663	8.44218	2.21788e-11
GPR183	8.38015	2.89755e-11
NAT16	8.33275	2.52075e-22
GPR84	8.31928	3.91661e-11
LOC105378745	8.25543	5.79542e-11
LAPTM5	8.20298	6.02365e-79
RCSD1	8.17638	1.25465e-10
CSF2	8.16934	0
LOC107984642	8.16353	1.11591e-10
LOC107984475	8.15192	3.97249e-17
TMEM158	8.13309	7.70853e-12
ADGRG3	8.09098	1.56209e-64
DCN	8.08624	1.88309e-10
WFDC5	8.04704	5.77286e-10
DRAXIN	8.00544	5.53252e-33
LRRC15	7.98662	1.01811e-10
LOC105369568	7.94093	5.59525e-10
TNFAIP6	7.90018	1.51389e-48
MARCHF4	7.88011	2.71947e-10
HSD11B1-AS1	7.83069	5.1811e-31
GBP5	7.82407	2.35681e-10
LOC107985245	7.80674	1.4478e-09
MMP10	7.78058	5.62377e-175
IL13RA2	7.77666	5.16706e-10
ABCG1	7.72889	1.4189e-24
CCL20	7.71089	1.28975e-122
LOC101928453	7.69472	5.63441e-10
LOC107986284	7.68442	3.63677e-09
G0S2	7.6803	0
LOC100506563	7.67163	3.50684e-09
CTSW	7.66846	4.18668e-09
CD69	7.64074	6.84266e-09
CXCL8	7.62688	0
IL36A	7.61834	4.93185e-09
TFPI2	7.60272	0
IL1A	7.59535	0
FSTL1	7.49529	3.7593e-294
IRAG2	7.47351	1.32667e-08
ROBO4	7.46695	3.27584e-09
LOC101927822	7.42983	4.93004e-09
TPSB2	7.42487	9.66917e-08
IKZF1	7.3994	3.51154e-09
CORO2B	7.39875	5.22875e-12
OAS2	7.37433	2.14384e-32
LCE3D	7.3542	4.11378e-08
MSC	7.322	4.39624e-80
CPAMD8	7.30877	1.19022e-08
LOC105370877	7.26983	1.6123e-33
ROS1	7.23598	6.13886e-08
LINC01537	7.23318	8.89121e-08
ECSCR	7.21781	7.16165e-08
LOC107985420	7.19954	1.01801e-07
CLCNKA	7.16433	3.50902e-11
GFPT2	7.14236	3.94204e-292
CXCR4	7.11822	6.1725e-30
LOC107986820	7.09043	3.25738e-107
MGC12916	7.08487	1.02008e-102
ALKAL2	7.03682	2.45169e-07
TPSAB1	7.0272	3.66578e-07
ESAM	7.01418	1.4349e-107
CSMD2	7.0136	6.07271e-07
LOC105374527	7.01062	3.16057e-07
LOC107986862	7.0043	3.7061e-17
LOC107986121	6.99105	3.77975e-07
LINC01215	6.98997	1.07962e-10
KRT79	6.9803	4.11152e-15
INHBA	6.97918	6.54622e-269
LOC100505664	6.97701	8.13868e-07
DEFB4B	6.97084	9.18787e-07
LOC105374524	6.94613	7.76955e-08
DACT3	6.94606	7.49379e-118
DEFB4A	6.93214	4.45565e-07
FAM71E2	6.88646	8.54375e-07
UPK1A-AS1	6.87712	1.01883e-06
SMIM38	6.83795	7.49669e-23
REG3A	6.82266	8.57752e-07
DACT1	6.82113	0
COLEC10	6.79662	0
TMEM190	6.79197	1.17383e-06
TPSD1	6.76375	2.37169e-06
HS3ST3B1	6.70627	1.24666e-179
LINC02154	6.68732	1.55555e-33
LOC105373656	6.6812	1.96973e-06
ADRB1	6.67057	3.71623e-06
IL1B	6.64599	0
CD82	6.64473	0
SCAT1	6.64423	2.84277e-06
KCNN3	6.62299	4.3739e-07
POPDC3	6.60901	4.52408e-47
XYLT1	6.56158	6.08949e-06
BASP1-AS1	6.53791	1.14927e-12
LINC01500	6.53567	8.56677e-13
AMTN	6.53052	8.74828e-06
LOC101928180	6.51414	6.23981e-06
GDNF-AS1	6.50744	6.49476e-06
PILRA	6.47873	0
LOC105372960	6.47748	6.60102e-06
IL36B	6.44493	7.80778e-09
CXCL5	6.4202	0
CAMK1G	6.40926	1.39422e-06
LOC101928331	6.40388	2.03633e-25
LOC107985147	6.38184	2.50439e-06
NCCRP1	6.3644	7.00848e-300
LINC00520	6.31977	2.70663e-06
LOC105371412	6.31724	2.38634e-05
TREM1	6.30076	2.03991e-05
DMRT1	6.29877	6.88816e-05
FYB2	6.29536	2.67672e-06
HOPX	6.29129	2.49454e-05
SLCO4A1-AS1	6.28255	3.09697e-05
CRLF2	6.2824	0.000495727
GRIN3B	6.27647	2.8772e-51
HES1	6.26687	2.72605e-300
SLCO2B1	6.24023	3.06228e-06
SORCS2	6.23526	3.01471e-239
HPCAL4	6.22916	7.4907e-47
XCL1	6.2258	3.94824e-06
LOC107984449	6.20599	4.5471e-06
LRRC3-DT	6.16082	4.92757e-06
IL11	6.15054	0
BMPER	6.11594	4.27645e-11
LOC105376626	6.10077	3.39658e-20
C8B	6.09081	8.13081e-05
LOC105373126	6.08985	6.90896e-05
ACTN2	6.08273	1.3408e-209
LOC100996583	6.06976	6.31861e-05
KIAA2012	6.06206	6.33215e-05
LOC107984329	6.05834	9.36151e-06
TIE1	6.05239	5.12711e-32
RNF152	6.0444	1.33434e-05
CD209	6.03094	5.84767e-141
CHST1	6.03086	8.02122e-05
SLAMF8	6.03067	8.90795e-05
MEFV	6.02801	3.36023e-19
ZP1	6.01713	2.06956e-07
LOC105374995	6.00624	1.52197e-08
PLCH2	6.0051	8.72202e-05
FIBCD1	6.00364	4.65199e-39
RHBDL2	5.97686	1.85774e-05
APCDD1L-DT	5.95749	2.21949e-13
C8orf89	5.95073	0.000114581
LOC100129617	5.95064	3.96582e-35
KCNK12	5.93926	4.5671e-07
APCDD1L	5.93425	3.35401e-16
NKG7	5.93364	0.000282644
SUMO4	5.9332	3.08104e-16
IGF2	5.93286	1.46038e-24
HLA-G	5.92677	0.0148061
L3MBTL4	5.92517	0.000145261
PPP1R14C	5.92106	2.79134e-159
LOC107984428	5.90913	2.50526e-10
RNF112	5.89953	1.9078e-05
LINC00632	5.88553	0.000153293
LOC105377871	5.88341	0.000216252
COL13A1	5.8732	8.14331e-16
FABP6	5.87087	3.08503e-26
NR1D1	5.85496	0
IL33	5.8548	0.000272797
MUC4	5.85273	5.39912e-10
TTC9B	5.82805	0.000201303
PRDM8	5.80642	3.43663e-54
NLRP3	5.80394	0.000294288
POU4F2	5.79143	0.000306073
PRDM8-AS1	5.77259	0.000314139
LIVAR	5.7645	0.000322676
NR5A2	5.75515	0.000279447
DCDC2C	5.73207	0.000315767
NT5E	5.73165	0
SPANXN4	5.73143	0.000468511
MYEOV	5.72856	4.19128e-09
LAMB3	5.72305	0
SUN3	5.72269	4.91489e-05
LOC105374122	5.71975	0.000464214
UNC13A	5.70793	1.07208e-86
LINC01093	5.70638	0.000551033
LOC105372716	5.70549	4.50275e-05
IFI6	5.70194	0
HIF1A-AS3	5.69983	1.97208e-11
KYNU	5.69523	3.02279e-301
LOC101927372	5.69478	4.93657e-05
LOC107986000	5.68741	8.06965e-05
IGSF9	5.67841	0.000428172
LOC105373780	5.6683	0.000447234
SLC14A1	5.66796	0.000448037
BIN3-IT1	5.66617	1.08562e-06
LINC00887	5.65889	5.87566e-05
LINC02257	5.65189	0.000548886
NTN1	5.64606	7.42083e-61
LOC107985224	5.64505	7.28378e-05
LOC112268189	5.63834	6.18259e-05
CLEC4E	5.63652	0
RUNDC3A	5.63423	5.53734e-82
KRT4	5.6284	0.000704566
PPP2R2C	5.60913	2.9849e-26
CNIH3-AS2	5.6083	1.51784e-16
PTH2	5.57974	0.00106487
WNT4	5.57833	3.19158e-06
LOC107985678	5.55901	3.30708e-19
LOC105377923	5.55364	0.00138609
LINC02392	5.54571	8.07417e-09
LOC644135	5.53808	7.19009e-23
EVI2B	5.52834	0.00010214
SCG5	5.5271	0.000101685
PHYHIP	5.49897	0.000122874
CCL1	5.49612	0.00145646
NFATC2	5.48961	4.10707e-06
TMEM71	5.47551	1.46489e-08
SERHL2	5.46746	0.000147634
LOC105372497	5.46381	0.000140644
H2AC18	5.46378	8.41968e-06
TNFRSF1B	5.45834	0
CETP	5.45535	0.00117258
TINCR	5.44975	7.07991e-08
LINC01655	5.42676	0.00121465
HCLS1	5.41159	4.18484e-17
LOC102725231	5.40657	0.000178826
CPN2	5.40443	0.00206847
CACNA1S	5.40324	0.000264057
LOC105378358	5.40253	0.00170539
FCAR	5.38588	0.00224268
KRT32	5.3773	0.00149395
LOC107986292	5.3768	0.00021011
LAMC2	5.37608	0
H2BC21	5.36803	1.56447e-16
FCRLA	5.36482	0.00149729
CD300C	5.36315	0.000234712
GOLGA8G	5.34994	0.00171013
LOC105372666	5.3479	0.000222449
ALMS1-IT1	5.33828	2.88056e-39
IGFBP5	5.33584	1.73148e-34
ZNF385D	5.33115	0.00254967
ZBTB7C	5.32113	0.000274052
LOC100507065	5.30923	0.00264853
CALB2	5.30467	1.47022e-13
IL3RA	5.30301	0.00264015
AICDA	5.29792	5.16882e-72
PIK3IP1	5.28337	2.25368e-260
TMEM151B	5.2832	8.36316e-41
ARMC12	5.28172	0.00225666
LILRA2	5.27598	0.000332957
DPYSL4	5.27359	0.00330939
H2AC19	5.25968	2.43708e-05
LOC107985561	5.25791	0.00227765
PDGFRA	5.2506	0.000342734
LINC01068	5.24356	0.00348618
IQCD	5.24008	0
LRRC73	5.23267	0.000392073
LOC105375328	5.22972	0.000523808
LOC107986850	5.22129	0.00609829
LINC-PINT	5.19518	1.89075e-228
LOC107984282	5.19182	1.34279e-11
LOC107984581	5.19	0.00682746
LOC102724463	5.18556	0.0032468
SNX31	5.1797	0.00312016
LINC01260	5.17659	0.00633604
LOC107986973	5.16775	0.00545582
GNA15	5.16326	5.38136e-09
LOC102723507	5.1596	0.00325249
LOC100287036	5.15956	2.66068e-07
IL2RB	5.1579	4.34064e-09
EPHA1-AS1	5.15029	0.00484676
LOC105377277	5.15029	0.00484676
MSC-AS1	5.14846	2.30903e-238
LOC105376196	5.14378	7.55538e-17
SH2D3C	5.14257	1.31779e-40
FGR	5.13307	0.00714509
HSPA1B	5.13046	5.99224e-10
LINC01524	5.12522	0.000784261
PINLYP	5.11795	1.6319e-208
NTNG2	5.11767	4.29259e-05
CYP11A1	5.11242	0.00475832
CARD6	5.1121	0.00145027
TMEM132B	5.10733	3.53768e-05
LOC102723725	5.10196	1.4416e-12
LOC105369955	5.09793	3.16836e-05
HAS1	5.08492	0.004831
HTRA3	5.07397	0.000931845
GFY	5.07081	0.000768852
TFEC	5.0613	0.00963692
LINC02405	5.05749	0.00481107
PLVAP	5.05725	0.000795402
LOC105378625	5.05381	5.40374e-05
TMEM52B	5.05331	0.000939323
LOC107987223	5.04511	4.30716e-12
LINC01353	5.04464	0.00078889
ARHGAP22	5.04119	0
FUT7	5.03883	0.0064972
VSIG2	5.03883	0.0064972
LOC105373068	5.0356	0.00520444
AGXT2	5.03061	4.80212e-17
CHST2	5.02858	2.99323e-21
ALOXE3	5.02379	2.88326e-36
CCL7	5.01549	0.00970599
PCDHGC5	5.01029	3.54717e-12
PCDH12	5.0001	0.00728487
MIR100HG	4.99874	1.43543e-25
TPSG1	4.99302	4.46532e-21
MUC13	4.98064	0.00782098
SPDEF	4.97748	0.00148068
TMEM156	4.9736	4.85098e-86
LOC112267967	4.97233	0.0107567
KCNG2	4.96733	0.00681833
HES2	4.96568	0.00158431
LOC107986832	4.96047	0.00959772
LINC00303	4.95197	9.4505e-05
LOC105371981	4.9507	0.00687978
LINC00536	4.9503	0.00844056
GPR68	4.94946	8.17028e-160
CYLD-AS1	4.93243	9.85636e-05
LOC100132874	4.92391	0.00796525
RASD1	4.9187	1.13412e-81
SSTR2	4.91644	3.37887e-74
XIRP1	4.91297	0.00935805
TP73-AS3	4.91151	0.00131436
DGKI	4.90996	8.49398e-48
LOC105374528	4.90269	0.00961393
HES7	4.90236	1.93594e-65
ADAMTS18	4.90175	1.50501e-15
ANKS4B	4.89969	0.00888212
PIPOX	4.89405	0.00148709
LOC107985256	4.89227	0.0100894
RSC1A1	4.88927	2.48894e-06
LOC105374181	4.88211	8.31846e-08
SLC1A3	4.88173	0
RCAN3AS	4.87364	0.00014118
LOC105376601	4.8718	0.00175729
UCN2	4.86662	1.07863e-06
H2BU1	4.85906	0.00167429
BMP7	4.85717	0.0111342
TMEM233	4.85693	0.00266861
WDR49	4.84275	0.000171129
OSM	4.83152	0.0108553
LOC105370027	4.82726	0.000154297
LOC105374721	4.82024	0.0233655
JCHAIN	4.81976	0.000178835
CHKB	4.81592	0.00215017
HAPLN2	4.81388	0.0124256
CACNA1I	4.81324	0.0113822
C8A	4.799	5.73987e-06
NEGR1	4.79877	4.77533e-32
LOC105370062	4.79703	1.59872e-11
FGF1	4.79526	0.0131752
LINC01844	4.79526	0.0131752
SRGN	4.79498	0.00559508
GSDMA	4.79461	0.0132081
GIPR	4.78532	4.63759e-47
NR4A3	4.78499	1.40176e-18
MIR9-1HG	4.78348	0.0134308
HTR7	4.78068	0.000365451
ETV3L	4.77787	0.0023449
PSD2	4.77675	5.0234e-09
LOC105377582	4.77336	9.38198e-11
CCL4	4.7513	0.0221646
CCBE1	4.74908	2.06928e-167
LINC01812	4.74717	0.0187143
WNT5A	4.74676	0
GOLGA7B	4.7363	4.90059e-83
KCNK3	4.7261	2.51958e-292
AQP9	4.71303	0
RUFY4	4.69841	0.0155627
LINC02363	4.69435	0.00451356
LOC105370547	4.69251	0.00306631
LOC105375825	4.69168	6.17811e-06
DLX2	4.67909	6.34378e-17
NGFR	4.66804	8.78917e-20
LOC105373105	4.66147	0.000443491
LOC101927253	4.65363	0.0279647
LOC105369565	4.65348	0.0190668
LOC285638	4.64983	0.0175516
FOXC2	4.63405	8.78271e-07
JUNB	4.62991	0
LOC105372510	4.62462	0.0221154
TMC8	4.6214	2.32202e-65
SLC30A3	4.61981	6.22405e-11
POU2F2-AS1	4.6157	0.00506325
FCER1G	4.61415	1.77983e-16
TNFRSF11A	4.60353	2.49021e-99
PLK3	4.60313	0
LOC105370064	4.60161	1.03479e-219
KDM7A	4.598	0
LOC101928156	4.59163	5.44405e-97
PRDM1	4.5833	2.02072e-77
ZNF318	4.58039	0
CDH4	4.58033	5.87364e-13
ARC	4.57532	0.000444323
CACNA1G	4.56316	1.09359e-46
LOC112267965	4.56287	4.34387e-22
CGB8	4.56005	0.0232131
LOC107984865	4.56005	0.0232131
LOC107984202	4.54728	0.00521054
LOC107985562	4.54274	0.00731466
HEATR9	4.54205	0.0232612
LINC01451	4.53931	2.65324e-05
LACC1	4.53656	7.83774e-192
PIK3IP1-DT	4.53601	0.00552925
LOC105373713	4.53046	0.00638227
PBX4	4.53022	1.28846e-243
LOC107987234	4.52474	0.0262879
CES1	4.51981	0.0245021
LOC105373581	4.51561	0.024733
SEMA3C	4.51512	7.45951e-260
IRAK2	4.50939	0
PTGER3	4.50494	0.000678628
ACP7	4.50206	0.0280475
LOC105373562	4.50206	0.0280475
ARL2-SNX15	4.49857	7.70663e-09
NIM1K	4.49747	4.92285e-16
KDM7A-DT	4.48434	2.78324e-25
CFP	4.48229	1.87867e-23
LOC105371100	4.47886	0.0308464
CHD5	4.47376	0.00903093
KIRREL2	4.46805	3.81138e-05
AOC3	4.4654	2.87705e-49
ODF3L2	4.45404	0.000887496
LINC00862	4.44826	4.19848e-05
PNPLA1	4.4456	0.000713247
NXPH3	4.43687	2.87307e-53
LINC02362	4.4354	0.000794383
LOC105372118	4.42739	0.00765898
ITGA1	4.42721	0
H1-0	4.4244	0
MMEL1	4.42239	0.00760701
KCNG1	4.41751	2.8853e-06
AGAP1-IT1	4.41494	2.93186e-06
NIPAL4	4.40785	0
LOC400710	4.40701	2.64512e-06
RNF223	4.39009	0.0095394
LOC105375034	4.38906	0.0180237
HCAR3	4.38781	0.00838293
FOSB	4.3846	4.91763e-202
PTGES	4.38307	0
LOC107984016	4.3747	0.00124135
COL7A1	4.37338	0
IL36RN	4.369	6.26802e-05
PER1	4.3628	3.22072e-240
TLCD3B	4.36126	1.23787e-24
LOC107986432	4.3603	3.45537e-13
KLRC1	4.34933	4.21262e-07
LOC105378797	4.34877	0.010675
CYTH4	4.34674	5.68017e-07
SERPINE1	4.34247	0
NAV2-AS6	4.33806	5.3119e-151
ANTXR2	4.33652	0
STRC	4.327	1.38236e-05
ALS2CL	4.32694	9.55272e-115
H1-4	4.32159	8.35972e-06
LUM	4.31731	2.21622e-234
GPR35	4.31713	8.32433e-66
WFDC10B	4.31283	1.81324e-07
SMAD7	4.31074	7.74578e-255
C2orf16	4.30925	0.00997761
LOC107984260	4.30775	1.39031e-18
GMFG	4.29821	1.23219e-05
GNG8	4.29615	0.0102896
ANG	4.29535	2.15954e-40
LOC105374897	4.29013	4.48411e-07
KRTAP2-4	4.28779	0.011878
ADIRF-AS1	4.27449	1.96328e-54
SEMA7A	4.27322	0
GEM	4.26592	0
LOC105371433	4.26429	0.00197583
KRT34	4.26407	4.63191e-16
TRAF1	4.26296	0
TCIM	4.26028	7.8641e-282
BCL11B	4.26005	6.44456e-12
NRP2	4.25864	0
CALY	4.25778	0.0144119
NRG3	4.24694	0.0212368
TRPV3	4.24254	0
LOC107987057	4.24083	1.16502e-36
LINC02547	4.23787	0.00161735
BTBD16	4.2325	0.000255786
LOC105378834	4.22861	0.013953
HSPA1A	4.22694	1.73576e-06
LOC107985851	4.21183	0.0131449
RRAD	4.20081	6.41788e-195
LPCAT2	4.19948	9.05995e-42
FMNL1-DT	4.19905	2.78693e-29
FAM138E	4.18629	6.67533e-07
PRKCG	4.18624	0.015404
TRIM7	4.18288	9.92355e-15
HEY1	4.16229	8.46788e-68
MIR23AHG	4.15402	2.05712e-139
KCNN1	4.1519	0.00264756
INHBE	4.14433	1.81916e-52
NLRP2	4.13876	0.0211106
PLA2G4A	4.13807	3.02841e-143
MMRN2	4.12747	0.00253653
ZFP36	4.12645	4.08688e-164
LOC105371637	4.12054	5.95845e-09
TXNIP	4.11386	0
AOC2	4.11151	4.08601e-90
TPTE2	4.11041	0.0198551
LINC02246	4.10827	4.53153e-167
LOC105371481	4.10814	0.0210564
NR4A1	4.10802	1.89411e-217
TNFAIP3	4.10722	0
CFAP58	4.10474	2.49345e-09
LOC105372824	4.10117	1.6879e-07
MIR3142HG	4.09721	2.25224e-84
LOC105379035	4.09449	0.00357253
FCRLB	4.08461	0.00500308
ALOX5AP	4.0717	1.95348e-25
LOC105379413	4.06739	0.0310185
ST20-MTHFS	4.06265	0.000779297
PPP3CC	4.06097	1.3212e-302
VEGFC	4.06002	0
BCAS1	4.05743	1.51923e-128
N4BP3	4.05136	4.33262e-146
SBSN	4.04951	3.46253e-48
ZCCHC2	4.03983	2.17526e-252
LOC105379772	4.03125	0.0257894
SPHK1	4.03095	5.70859e-140
NPR3	4.01881	0.000479029
MMP13	4.00645	1.32922e-59
DDIT3	4.00511	0
TWIST1	4.00304	4.51431e-178
SMIM3	4.00146	1.14386e-225
PTPRU	3.99629	1.13151e-144
SERPINB4	3.99424	8.97986e-46
LOC107984934	3.99316	0.0058328
PAX8-AS1	3.99295	7.53001e-13
LOC105372442	3.98935	0.00530517
LOC105375523	3.98264	0.00713508
LOC100507156	3.9824	9.66583e-16
LOC105369890	3.98199	0.0239663
EGFLAM-AS4	3.97982	0.00465167
LOC105372656	3.97537	0.0245823
LOC105372401	3.97267	6.14621e-76
BTNL9	3.97263	4.83892e-19
LOC105369957	3.96844	9.41153e-107
LOC107987292	3.96243	0.0265918
LIPE-AS1	3.9552	9.71772e-05
POU4F3	3.95176	0.029868
C20orf203	3.95048	0.00487591
LOC105377276	3.94315	1.7895e-62
HLA-F	3.94246	0
PGF	3.94094	5.21015e-109
FGF17	3.94081	2.06735e-49
EREG	3.9405	0
PLIN1	3.94022	3.12538e-07
MGAT4C	3.93768	0.000811962
PDCD1LG2	3.93619	2.89188e-23
MMP19	3.93186	1.57485e-68
LOC107985289	3.92935	0.00114417
TMEM269	3.92881	1.02734e-05
LINC01588	3.92203	5.97107e-28
LINC01828	3.91791	0.00740287
LINC01693	3.91483	4.89297e-09
LOC91450	3.91125	0.000316829
DMBX1	3.90698	5.36723e-160
LOC105375532	3.90471	3.23951e-32
ERFL	3.90437	2.94766e-22
ADGRB1	3.89569	1.20187e-16
LINC00937	3.89334	2.6876e-12
CEBPB-AS1	3.88851	1.22897e-33
ARRDC4	3.88287	3.77695e-147
RHBDL1	3.88239	2.57277e-08
CD38	3.88034	0.0329411
CD274	3.87961	6.94875e-90
LOC105374378	3.87394	5.69915e-75
LOC105375647	3.86773	0.00174583
SLITRK4	3.86706	1.67184e-156
ITGBL1	3.86087	1.12726e-07
LOC105369747	3.85196	0.00915293
LOC105369958	3.8419	3.23274e-08
AMZ1	3.83538	3.62343e-196
GREM1	3.82831	0
PTPRR	3.82706	2.32887e-05
RGCC	3.82421	5.79857e-08
MYOSLID	3.82173	0.000154188
LINC00996	3.82113	2.78319e-13
NR4A2	3.82101	1.37915e-79
WNK4	3.81813	9.99725e-135
PODXL	3.81472	4.92339e-225
CCND1	3.81226	2.63405e-276
EPHA3	3.806	0.00167431
OGFR-AS1	3.79525	0.00168654
LOC107985576	3.79442	0.0129226
LOC105375924	3.78939	0.000266885
EDN1	3.78822	4.44934e-27
SLN	3.78452	3.23616e-08
EML2-AS1	3.77057	2.52868e-62
CCDC194	3.77017	1.16884e-17
IL15RA	3.76995	3.07809e-55
LOC107985360	3.7698	3.65904e-26
LOC107987183	3.76893	0.00922073
SCARF1	3.76594	4.95821e-261
SIGLEC15	3.75313	2.16503e-239
ATG9B	3.74475	0.00220743
SRMS	3.73714	5.8701e-36
TBX3	3.73465	3.75911e-20
PPP1R32	3.73277	1.09298e-12
ADAMTS6	3.73079	9.53962e-30
NFKBIE	3.73073	2.14865e-240
CPNE4	3.72964	0.00155951
ITPRIP	3.72922	0
SPRY2	3.72687	0
SIK1	3.71727	5.85486e-21
CA9	3.71623	6.42368e-99
ACHE	3.712	3.77992e-49
H1-10	3.7113	1.54926e-259
TM4SF19	3.71072	4.10717e-41
FBXO34-AS1	3.70974	0.0135715
MID2	3.70688	2.51678e-265
PDE9A	3.70349	3.64329e-70
ZFPM2	3.70106	3.69225e-05
WNT7B	3.7007	5.76016e-216
EML2	3.69916	1.51426e-153
LINC02813	3.69794	0.00296954
B3GNT7	3.69785	1.55306e-24
PTX3	3.69056	1.02055e-218
REM2	3.69031	1.90904e-14
STARD8	3.6872	1.60748e-159
ELL2	3.68715	8.13823e-277
TPPP	3.68141	3.13013e-06
BAALC	3.67743	0.0129382
GNG11	3.67641	2.24124e-296
C1QTNF12	3.67076	2.30979e-05
ROPN1B	3.66888	1.32984e-17
IL1RN	3.66716	1.02282e-26
C1QTNF1	3.6646	2.0631e-76
CD200	3.66211	0.0128091
CLEC4A	3.65527	1.01703e-11
CA12	3.65328	0
KLHL38	3.65161	0.000132978
LOC107986148	3.65025	1.03641e-13
DHH	3.64977	8.56117e-05
TOX2	3.6476	2.38595e-82
DUSP10	3.64562	1.3617e-168
LOC105378460	3.64168	0.0307062
LOC400499	3.63739	1.97833e-08
LOC105376512	3.63555	1.24598e-19
ACAP1	3.62012	7.09888e-12
GYPC	3.61471	1.33799e-134
TPRA1	3.60457	2.99079e-292
WIF1	3.60329	0.0170771
LOC105375855	3.60021	0.0186179
H2BC18	3.59761	0.000553365
P4HA2	3.5955	0
CPT1B	3.59545	3.4151e-05
PCBP2-OT1	3.59058	7.29354e-09
ACSL5	3.58748	5.51791e-63
KCNH1-IT1	3.5719	9.28839e-16
PLPP4	3.57055	1.26811e-47
SUSD6	3.5694	4.16295e-297
NEURL3	3.56322	2.79639e-179
CHRNE	3.56311	0.000293605
PPFIA4	3.56224	9.46504e-224
PRCD	3.55037	6.29973e-07
LOC105373933	3.55035	0.00024793
LOC101929305	3.54704	2.13381e-09
GIMAP2	3.54671	0.0209248
LOC105374382	3.54402	1.81538e-15
LOC112268025	3.54143	1.59364e-05
ZNNT1	3.54125	4.47507e-99
RNASE4	3.53793	1.29397e-86
PREX2	3.53266	0.0226372
SPAG5-AS1	3.52822	0.00477055
PAGE2B	3.52419	0.00536264
LGI4	3.5222	1.25378e-09
KLF10	3.52158	7.35854e-274
CCDC85B	3.51919	2.20842e-114
TMEM47	3.5189	7.30483e-05
CACNA1H	3.51782	2.563e-20
JARID2	3.5142	1.26262e-279
CR1L	3.51219	8.53592e-23
NR2F1-AS1	3.51095	1.7515e-40
CNIH3	3.5095	5.81313e-96
ATP6V0D2	3.50871	3.28412e-17
DUSP5	3.50846	1.29026e-238
BMP2	3.50801	5.288e-234
BASP1	3.50768	3.09741e-285
NUDT4B	3.50624	6.80089e-09
AMPD3	3.50503	5.49993e-288
FXYD1	3.50196	1.28483e-06
SHISAL1	3.50172	1.23119e-40
GPR21	3.5	0.00817873
PTGER4	3.48909	6.22558e-09
LOC112268133	3.48715	1.4642e-06
BEX5	3.48613	3.2807e-21
COL16A1	3.48437	4.17532e-234
MME	3.47827	1.18145e-239
LOC107985020	3.47176	0.00128992
LINC02935	3.46124	0.0104702
ADM	3.46049	1.11271e-125
STX1A	3.45757	5.1387e-146
FOS	3.45516	1.9914e-09
MATN4	3.44918	0.00653332
IER3	3.44772	7.68992e-257
TM6SF1	3.4472	8.34441e-18
CALHM6	3.44414	1.18679e-33
SERPINB3	3.44355	8.39521e-45
DLG4	3.44277	5.1941e-179
PIM3	3.44125	1.66457e-255
ZNF652-AS1	3.4412	5.50524e-05
PCAT6	3.44094	2.08968e-22
CSGALNACT2	3.43773	4.45568e-213
LOC107984450	3.42797	0.000159823
PLAUR	3.42328	6.99707e-270
POU2F2	3.42289	7.06852e-41
MT1A	3.42084	1.5633e-41
LOC107986246	3.4146	1.3502e-13
REC8	3.41456	6.06587e-110
AS-PTPRE	3.41419	0.00172429
LRRC70	3.41105	9.50112e-11
HMGA1	3.41059	4.8485e-246
WNT10A	3.40951	5.21939e-07
PPP1R15A	3.40123	7.17696e-26
LOC107985303	3.40082	1.03737e-06
NCAM1	3.39659	0.0106353
AURKC	3.38928	3.27641e-26
TMEM74B	3.38927	1.33023e-83
IFITM1	3.38781	3.24638e-291
SLC22A4	3.38267	6.0716e-61
CEBPB	3.38185	1.2062e-199
LINC02454	3.37881	0.000537536
IFI27	3.37646	4.64756e-09
SAT1	3.37586	1.02478e-210
HLA-B	3.37087	0
LOC105374306	3.36949	2.66114e-08
LOC105371348	3.36828	0.00794925
CD40	3.36225	0
GAD1	3.36147	4.52004e-86
TMEM92	3.35144	2.3726e-06
CPED1	3.34768	4.07074e-35
LCP1	3.33998	1.7145e-77
AMN1	3.33894	5.85267e-140
TMEM225B	3.33557	3.56282e-19
EML1	3.33482	2.68267e-38
GREM1-AS1	3.33123	0.00170312
PTGFR	3.33088	6.60159e-92
NAGS	3.32995	1.00377e-107
ADRA1B	3.32459	2.10999e-44
SLC9A3R2	3.31473	1.87026e-110
LOC107984140	3.31424	1.04776e-06
LOC105378833	3.31416	0.00450723
NAV3	3.31292	8.41828e-155
NKD2	3.31288	5.8752e-76
FAM110C	3.3117	4.81565e-136
LINC01907	3.30514	0.00229664
IER5	3.29586	6.69406e-17
LOC105379752	3.2892	2.01604e-26
CIDEC	3.28417	0.0141385
FZD4	3.28348	3.00903e-118
LVRN	3.28246	5.35871e-07
LOC105376866	3.28009	0.00241721
DNAJB1	3.27836	4.52044e-05
LINC00869	3.27597	1.30397e-14
IZUMO4	3.27306	1.11451e-25
LINC00622	3.27242	1.78635e-09
SMCO2	3.2669	3.84231e-26
SH3D21	3.2655	4.64746e-202
C2CD2L	3.26477	7.43709e-107
TRIML2	3.2641	2.54463e-06
ARMC9	3.26309	0
LOC105373553	3.26165	1.45794e-08
LOC101927344	3.26046	0.00320586
LOC107985915	3.24959	3.47879e-05
SLC25A37	3.24845	6.52981e-287
GABBR1	3.2483	2.94646e-169
PLD6	3.24669	1.5146e-130
ABCC10	3.24459	5.27344e-191
ATP2B1-AS1	3.2409	8.97923e-09
PARD6G-AS1	3.23415	1.05647e-06
ZNF804A	3.22922	0.000206404
BCL6	3.22455	3.86797e-200
INSYN2B	3.22361	2.72796e-27
TRIM36	3.22139	6.46368e-95
LPXN	3.22036	5.0166e-57
KHDRBS3	3.21936	1.23349e-116
LINC01226	3.21519	0.000297216
F3	3.21135	8.41697e-99
RAET1G	3.21061	0.000230877
LDAF1	3.21035	1.29808e-206
ITGB2	3.2098	1.04339e-86
TIPARP	3.20321	1.15673e-182
RHCE	3.20292	0.000156378
RIPK4	3.20123	4.90856e-151
LAT2	3.20122	1.12542e-26
LINC02416	3.20005	1.02105e-19
LOC112268421	3.19924	7.3081e-07
KRT15	3.19388	5.81621e-24
LOC107986433	3.19378	4.34315e-06
TNFSF14	3.18872	6.39277e-10
IFI44	3.18565	1.41159e-96
KPNA7	3.1822	3.38398e-05
DEDD2	3.17732	5.01562e-111
RASGEF1B	3.17692	5.3851e-62
PHLDA2	3.17262	1.02069e-144
LOC105374003	3.17248	2.11947e-153
LRFN5	3.17231	8.6675e-15
CGB7	3.17016	8.77963e-11
RAC2	3.16808	9.19781e-195
LOC107985029	3.16759	0.00977733
TGFB1	3.1675	1.30464e-215
SH3RF2	3.16732	7.27087e-90
LOC112268177	3.16635	3.16567e-27
STXBP5-AS1	3.16531	3.80743e-09
LOC105370672	3.16064	1.41899e-17
TNNT2	3.16054	1.10899e-11
AKAP17A	3.15941	3.16128e-30
AOX1	3.1581	7.95194e-18
CAMK2A	3.15692	0.00010207
LOC105379176	3.15646	0.0170383
LOC101928373	3.15634	3.43878e-05
MYG1-AS1	3.15178	1.74081e-09
CHST11	3.15088	2.16236e-204
SLCO4A1	3.14601	9.62871e-235
LOC105373077	3.14582	2.41948e-07
KLHL21	3.14536	7.82577e-221
PPP1R15B	3.14488	4.0862e-192
DTX1	3.14444	1.42258e-07
MAPK15	3.13992	1.76953e-06
EML5	3.13494	3.31259e-175
CIBAR1-DT	3.13444	6.15296e-06
QSOX1	3.13232	2.1628e-254
RPL22L1	3.1305	2.64795e-165
LINC01857	3.13001	1.89328e-21
ST3GAL1	3.12329	1.45259e-179
MESP1	3.11982	4.18119e-22
GAPLINC	3.11892	2.56469e-11
LOX	3.11874	2.04596e-160
MT1X	3.11817	7.83435e-190
ATF3	3.11594	6.44247e-182
SOX13	3.10754	4.27343e-163
OAS1	3.10515	2.02906e-206
DNER	3.10427	7.87702e-08
SYT7	3.10026	8.12887e-22
WNT9A	3.09937	1.7467e-94
LINC02019	3.09667	1.36668e-19
PANX2	3.09427	2.80166e-90
TMEM132A	3.09296	1.86495e-215
RNF19B	3.08937	1.99196e-197
NPPC	3.08699	2.91131e-05
TAP1	3.08639	6.2329e-214
PTGS1	3.08143	1.8998e-230
LOC105375914	3.07942	5.81516e-25
SNHG12	3.07892	1.02408e-117
PLEK	3.07181	2.84717e-30
SLC20A1	3.07103	0
LOC112268250	3.06953	6.51352e-09
CASTOR1	3.06798	5.42239e-24
ARID3B	3.06794	4.63874e-150
SEMA3F	3.06312	9.07933e-152
FAM78B-AS1	3.06129	0.0233187
ASIC3	3.05976	1.0585e-23
MTSS1	3.05919	4.23711e-96
RUBCNL	3.05814	3.25235e-05
PHKG1	3.05782	8.06423e-22
VAMP1	3.05769	6.86867e-91
SNHG7	3.05684	2.70773e-162
C11orf68	3.05664	1.59875e-134
AK8	3.05518	1.46493e-33
KIF5A	3.05421	0.00258845
NFKBIA	3.05333	7.51054e-194
SEC14L4	3.05154	0.000112608
LINC02137	3.04992	0.0182685
EPSTI1	3.04992	1.17918e-47
LCN10	3.03792	1.97435e-55
SMTN	3.03692	1.87134e-243
MXD1	3.03399	7.13217e-178
DUSP1	3.03347	8.00329e-10
ADCY10	3.03325	2.29203e-09
EID3	3.03016	1.42046e-08
LINC01138	3.02708	1.69467e-12
CBX4	3.02618	4.29944e-126
HS3ST3A1	3.02441	1.62797e-202
P4HA3	3.02251	2.82992e-29
WDFY4	3.0172	8.30369e-05
RGS16	3.01574	0.00948996
KRTAP2-3	3.01465	2.30109e-44
CLDND2	3.01456	1.61654e-08
LRRC4C	3.01116	0.00998071
COL15A1	3.00778	0.0270445
CDCP1	3.00615	4.03252e-268
CFAP58-DT	3.00437	0.0305407
SLC26A6	3.00113	8.2809e-158
COX6B2	3.0005	3.4872e-13
MMP14	2.99611	1.06504e-228
LOC107987171	2.99346	0.0214007
GK	2.99298	3.87264e-112
EFCAB8	2.99092	1.40635e-23
SLC35E4	2.9906	2.39525e-46
FZD8	2.9904	1.37551e-07
LIF	2.99013	2.30708e-240
RNF169	2.98814	1.27964e-242
LOC105376361	2.98729	3.65747e-13
CXCR5	2.98728	0.000407832
CRMA	2.98555	1.09931e-128
LINC00938	2.9837	4.76626e-45
FAM83G	2.98195	0.000102081
LINC00944	2.98044	1.60473e-37
SAMSN1	2.97963	0.00134926
NT5C1A	2.97556	0.000583019
MYO1F	2.9744	3.90376e-18
VEGFA	2.97285	2.65468e-236
RSRP1	2.97249	4.81785e-159
ZBTB43	2.9713	3.67942e-221
CRYM	2.96719	5.47463e-47
LOC100130283	2.9618	3.79909e-07
CHI3L2	2.96138	0.000384495
LOC105369370	2.96134	3.18104e-14
BAIAP3	2.96067	2.47861e-41
NXNL2	2.95513	2.5753e-44
IRGQ	2.9489	3.01896e-281
BEST1	2.94525	4.81293e-19
RORA	2.94298	4.5218e-63
BMF	2.93729	5.4419e-74
DNAH17	2.9353	3.86843e-48
EGR2	2.93479	2.13203e-19
AGAP3	2.93383	2.29384e-156
TFAP2E-AS1	2.93312	5.75016e-05
AFF3	2.92942	9.63121e-117
LAT	2.92759	5.35822e-173
ZNF765-ZNF761	2.92625	4.49478e-13
LRP4	2.92458	6.35118e-163
SPOCD1	2.92439	4.54127e-114
LOC100130872	2.92409	0.00826754
SRP54-AS1	2.91741	1.10133e-18
RND1	2.91192	2.58586e-67
EBI3	2.91102	1.81152e-118
ENG	2.91058	4.30317e-27
TBC1D10C	2.90864	0.0208032
LINC01589	2.90817	1.75646e-22
GPSM3	2.90645	6.25088e-37
LARP6	2.90612	2.83072e-161
HSD17B13	2.90511	2.71488e-07
SH2B3	2.90277	2.27952e-235
BEST4	2.90265	0.0020802
DRD4	2.90261	0.00119106
NRIP3	2.90156	1.17703e-209
TM4SF1	2.89961	1.03867e-225
JMJD6	2.89856	2.06302e-201
WFDC3	2.89818	2.10916e-29
PPP1R1A	2.89682	1.18207e-73
C9orf72	2.89336	4.57847e-136
SLC16A6	2.89306	2.46553e-30
SNAI3	2.88967	9.11294e-05
LOC105379337	2.88515	0.00242865
BAMBI	2.88454	1.51411e-76
WBSCR23	2.88367	0.000319797
CDA	2.88287	5.93749e-90
SLC17A7	2.8826	1.73534e-08
CELF4	2.88188	2.66115e-24
GSDMB	2.87847	5.49555e-122
ZNF365	2.86442	0.000202437
TCAF2	2.86106	1.85043e-20
LINC01356	2.86089	0.000324779
ZEB2	2.85835	3.56193e-89
HILPDA-AS1	2.85626	1.16356e-81
RND3	2.85335	1.02817e-144
CHST7	2.84971	4.49534e-24
KRT81	2.84938	0.00217223
ITGA2	2.84793	2.36195e-118
P2RY2	2.84672	3.85912e-92
CCNP	2.84596	0.000199054
KCNN4	2.84286	1.84689e-43
S100A9	2.84059	0.00177598
GRTP1	2.84059	3.31207e-95
FAM167A	2.84054	1.02986e-25
AP1G2-AS1	2.83404	5.00769e-27
SHISA2	2.83315	3.65109e-09
ADGRG1	2.82788	1.047e-123
DOK6	2.82485	1.82089e-33
MAMLD1	2.82244	4.10843e-76
LOC105377275	2.82205	0.00027602
PDGFA-DT	2.82074	5.05356e-05
PLSCR2	2.81878	0.0097946
GNRH1	2.81822	4.01249e-51
SLC35D3	2.81493	0.00290068
PIM1	2.81407	1.19299e-213
TNFRSF13C	2.81254	1.25853e-09
LOC107986334	2.80907	7.52195e-06
TCF24	2.80815	2.94195e-24
ATG16L2	2.80631	1.68027e-100
LINC00115	2.80543	3.32578e-13
FAM110A	2.80299	1.04287e-78
MEI1	2.80239	0.000351472
LINC01599	2.80113	0.00331171
ABAT	2.80049	4.67093e-39
OSCAR	2.79964	0.00571784
GDF15	2.79786	3.54836e-156
HPCAL1	2.7965	8.54861e-125
C4orf47	2.79619	2.54069e-41
LINC01358	2.7959	0.00465456
HLA-C	2.79482	1.38992e-180
LOC107984583	2.7927	5.33253e-19
COL6A2	2.79235	9.81873e-221
DNHD1	2.7923	1.12878e-83
LINC01444	2.7922	0.00140778
PPP1R18	2.78919	5.91883e-247
FRMD6	2.78663	2.56205e-144
PRSS36	2.78639	3.77109e-17
TBC1D3E	2.78369	3.6651e-12
CSTB	2.78348	7.83445e-193
ABTB2	2.78107	6.09943e-90
MST1	2.7808	5.93003e-28
LOC100129503	2.77915	1.38417e-07
LOC105379034	2.77633	6.33198e-08
MSX1	2.77119	1.39248e-34
DSE	2.76975	1.05232e-154
PADI2	2.76861	3.02183e-18
ASGR1	2.7685	7.48843e-15
TGM2	2.76813	2.9284e-146
MISP3	2.76651	1.27286e-28
LOC101929289	2.76488	0.0249084
BHLHE40	2.76402	4.17995e-247
NOTUM	2.76361	4.08124e-22
CCDC62	2.76298	1.73265e-15
LOC107984638	2.75992	4.27443e-05
BCL3	2.75365	5.87235e-177
HUS1B	2.75198	0.00904319
IRF2BPL	2.75078	1.8485e-193
LOC102724428	2.75042	1.06955e-119
DUSP2	2.7502	0.00057493
SP9	2.75016	3.42582e-07
EPB41L4A-AS1	2.74857	2.26976e-79
MIR155HG	2.74718	2.36122e-19
FOXO1	2.74552	4.40787e-57
UBALD2	2.74421	7.58276e-152
DYNLT2	2.74312	3.73229e-06
GPR155	2.74216	1.68662e-56
MAFF	2.73858	5.43463e-153
THEG	2.7344	0.00202149
ABCA1	2.73229	5.00094e-162
LINC01322	2.72995	7.80181e-58
KBTBD8	2.72888	2.97798e-11
CBARP	2.72822	6.39461e-59
LOC107985897	2.72675	6.09747e-07
CDK15	2.72592	0.00190374
LUCAT1	2.7241	2.17832e-68
ZNF233	2.72401	0.000877832
SCIRT	2.72351	1.42105e-11
FOSL1	2.71799	6.72442e-133
WDFY1	2.71718	4.87652e-210
H2AW	2.71464	2.9696e-30
B4GALNT2	2.71432	1.90359e-06
YPEL2	2.71172	8.19399e-214
PTHLH	2.70898	6.24344e-07
LOC107986477	2.7086	3.71054e-05
LOC105370624	2.70819	1.08022e-06
TMCC2	2.70704	1.21446e-115
HOXD10	2.70033	1.06474e-110
GADD45B	2.70014	1.37674e-08
LOC107987072	2.69956	5.98118e-25
ATP2B1	2.69865	6.03113e-135
LOC102724800	2.69807	0.0285039
RASSF8	2.69662	5.17953e-73
STARD4	2.69303	4.85585e-134
DERL3	2.69187	9.58693e-41
INSIG1	2.6889	3.78346e-235
ACVR1C	2.68853	0.0131086
LIPG	2.68631	9.83117e-226
ZMIZ1-AS1	2.6776	2.35548e-51
SELPLG	2.67577	1.21507e-07
CDKN2D	2.67444	1.65206e-118
LOC105374727	2.66785	0.0173587
SAP25	2.66767	1.84511e-08
LOC105372952	2.66758	0.00096554
SLC22A15	2.66246	8.03923e-140
BTG3	2.66208	2.02749e-159
ROR1-AS1	2.66203	0.0011654
CCDC13	2.66107	0.0185492
CASP4	2.66091	3.47292e-06
HSH2D	2.65512	9.29087e-05
HCG9	2.65478	0.0119183
FRZB	2.6545	1.44073e-05
UST-AS2	2.65358	8.5123e-16
PAQR5	2.6522	3.43043e-172
FOXP4-AS1	2.65216	0.0172952
TNFSF9	2.65131	1.02289e-83
KDM4A-AS1	2.64781	3.3355e-10
LOC107984701	2.64566	0.00769164
MAFG	2.64393	1.34711e-182
GPR176	2.63415	7.32815e-150
KIRREL1-IT1	2.63299	0.00768832
TBX19	2.63066	4.41527e-65
DYRK3	2.62986	1.01135e-209
KRT86	2.62959	1.18474e-06
NKPD1	2.62887	1.71858e-10
LOC101929314	2.62824	0.0112401
PDGFB	2.62484	9.399e-46
LOC105376311	2.62411	6.36603e-08
CSNK1E	2.62381	1.26113e-10
ICAM1	2.62226	9.76951e-153
LOC105379326	2.62159	5.09588e-06
TMPRSS6	2.61231	0.00162374
DTX4	2.61018	6.95032e-101
FMNL1	2.61009	1.54014e-157
C20orf202	2.60658	0.0212942
DCAF4L1	2.60502	7.10355e-08
RAB3A	2.60416	2.40864e-42
RAP1GAP2	2.60356	6.20338e-44
SPATA18	2.60007	0.0142709
STARD10	2.5978	4.86098e-107
PWWP2B	2.59514	8.68611e-116
VDR	2.59362	2.47054e-45
OAS3	2.59283	2.0729e-238
EXOC3L4	2.59279	0.00448121
TMEM255B	2.59138	1.92068e-73
GDPD5	2.58786	6.39909e-99
TBC1D10A	2.5873	2.70738e-109
FUT8-AS1	2.58627	1.45916e-10
TRPM2	2.58617	6.14753e-24
DNAJB2	2.58605	6.41693e-138
KIF21B	2.58523	6.52411e-97
KLK10	2.58369	0.000266638
CPT1A	2.58221	1.71798e-09
WI2-87327B8.2	2.58044	1.9627e-32
PEAR1	2.57916	5.42674e-22
LOC105372709	2.57787	3.71503e-21
LRIG1	2.57758	4.49404e-102
LOC107985523	2.57722	0.00256147
GUCA1B	2.57454	9.83117e-15
SLC46A3	2.57311	7.17798e-35
MAML3	2.5721	7.23073e-05
RGPD6	2.56835	1.29294e-11
MSMO1	2.56736	5.18596e-140
ULBP1	2.5664	0.0121312
CACHD1	2.56619	4.03591e-75
SHANK1	2.56555	4.75787e-120
PAG1	2.5647	1.06797e-184
BIRC3	2.56457	4.51496e-76
SPRY4	2.56351	7.99899e-89
LOC107985930	2.56316	0.00149386
GRAMD1A	2.56103	3.65283e-167
RHOV	2.5606	8.674e-28
NETO1	2.56052	1.65974e-44
CRTC2	2.56013	1.79029e-167
NOTCH4	2.55973	4.77078e-12
LOC105377626	2.55745	0.000107057
THAP3	2.5559	9.98382e-79
CDK18	2.55576	4.88173e-164
GPRC5C	2.5555	1.31164e-140
PRSS53	2.55207	6.35018e-64
ADAMTS10	2.55138	2.53854e-81
NUDT4	2.54954	9.46015e-126
SESN3	2.54888	0.000337954
NFIL3	2.54708	6.83509e-105
INO80B	2.54657	0.000684448
SPINK1	2.54618	3.40951e-43
ITGA5	2.54445	9.11696e-156
LOC105369724	2.54257	0.000216577
CEP152	2.54062	1.04795e-77
VNN1	2.53769	2.67477e-51
OLAH	2.53741	3.03287e-16
LPAR2	2.53709	1.26153e-90
LINC02541	2.53604	0.0016448
LINC02680	2.53255	3.89964e-05
TBC1D3D	2.53138	0.00176826
BTN2A1	2.53019	2.09052e-166
SEPTIN4	2.52976	3.82591e-20
NAMPT	2.52957	2.39902e-147
LRP1	2.52842	9.00587e-129
RABGGTB	2.52815	1.88365e-122
BNIPL	2.52608	3.91099e-07
RASA3	2.52497	7.57775e-119
PMEPA1	2.52482	5.45023e-114
ARHGAP9	2.5243	1.34215e-06
LOC107984989	2.52286	0.0324816
ODAPH	2.52055	3.2164e-11
HSPA5	2.518	1.06982e-95
RASL10A	2.51567	0.00787984
GPR37L1	2.5153	1.91093e-10
HOXD11	2.51307	1.45417e-71
KCNMA1	2.51251	4.39224e-141
PDE4DIP	2.50706	5.19775e-142
KLHL15	2.5056	1.97189e-91
WIPI1	2.50306	1.02557e-147
PDE4A	2.49961	3.16004e-74
SH3GL3	2.49695	4.13699e-19
OTUD1	2.49669	9.23101e-88
MAPK8IP3	2.49667	2.32925e-166
B3GAT1	2.49442	9.07595e-52
ZNF841	2.49431	1.30935e-81
SQLE	2.49287	1.94548e-232
KHDC4	2.49194	6.10613e-173
PLAU	2.4874	7.86073e-200
LOC105376286	2.48725	0.00676872
BNIP1	2.48118	1.62807e-65
RAPGEF3	2.47915	5.86895e-130
IL4I1	2.47654	1.24959e-89
VGF	2.47633	3.54085e-11
RUNDC3A-AS1	2.47616	1.53268e-12
PHF1	2.47317	1.24258e-105
HLA-F-AS1	2.46602	8.81449e-42
SLC9A7	2.46358	2.10369e-141
ZNF433-AS1	2.46136	4.50214e-26
PPP4R4	2.4605	1.01988e-88
LINC01176	2.45612	2.10194e-12
FTH1	2.45234	2.56471e-166
ST20	2.44749	6.55164e-20
LTBP2	2.44658	7.00273e-160
TSHZ2	2.44644	6.49915e-09
CLDN9	2.4461	0.0144441
LTBP1	2.44443	8.5744e-17
KCNJ15	2.44336	8.10101e-28
CXCL2	2.44267	1.66402e-33
RASGRP1	2.4402	5.06429e-28
HCG4B	2.43675	0.00263096
JAG1	2.43576	2.98609e-86
ZFAND2A	2.43415	8.81704e-15
LOC105375913	2.43179	5.29181e-09
SNAI1	2.43141	2.60883e-63
IP6K3	2.43	3.79608e-49
LOC112268422	2.42824	1.35876e-06
CIART	2.42805	6.28419e-57
HTRA1	2.42729	3.53181e-57
MAFK	2.42495	8.26063e-150
HOTAIRM1	2.42233	9.96396e-77
SYNDIG1L	2.41897	1.09605e-13
LOC105369592	2.41469	0.00635456
CLN8	2.41343	2.6319e-129
LOC112268430	2.41211	0.00335932
GRIN2D	2.4088	2.51258e-47
GRK5	2.40812	2.6996e-48
SAMD14	2.40791	2.08002e-48
LOC107986229	2.4074	0.00116515
JUN	2.40678	1.12405e-05
MREG	2.39854	5.18624e-88
TMEM81	2.39518	2.76248e-48
RRAS	2.39306	1.7683e-110
LTB4R	2.39171	1.05433e-56
PMP22	2.38769	4.58126e-102
LOC105377460	2.38747	0.0323174
RIPK2	2.38649	6.22055e-108
PDE4C	2.38568	1.65932e-14
CLK3	2.38358	9.23061e-111
TPBG	2.37786	4.90091e-135
LOC105372426	2.37196	1.23127e-20
MYLIP	2.3693	1.01285e-133
CCDC107	2.36827	2.94913e-72
CORIN	2.36741	3.25219e-05
RELT	2.36612	1.16566e-88
ANKZF1	2.36086	1.52686e-137
ITGA7	2.3608	7.91817e-116
PHLDA1	2.36024	1.02269e-165
TAF1D	2.35959	6.82364e-93
CLK1	2.35716	9.43578e-71
LOC112268256	2.35555	1.24488e-24
IL23A	2.35385	1.87952e-75
MX2	2.35228	2.98161e-32
GABRE	2.35124	5.17337e-38
RBM15	2.35067	3.084e-133
CAMK1D	2.34854	8.53066e-15
MAK	2.34827	1.22501e-07
MCTS2P	2.34292	7.11494e-31
NXPH4	2.34266	4.464e-72
CTSL	2.34236	6.35256e-176
CAPRIN2	2.34171	1.471e-67
PIP4P2	2.34087	5.74529e-58
TEKT3	2.33905	6.70923e-05
DIPK2A	2.33836	1.91088e-55
DDIT4	2.33821	4.88951e-121
KLF9	2.33532	9.65984e-85
PADI1	2.33446	4.31399e-23
CXCL3	2.33397	5.94634e-19
ZC3H12A	2.33177	1.36615e-99
PLAG1	2.33144	9.75292e-82
LOC105376951	2.32972	0.0192833
SLC5A3	2.32836	6.15131e-123
PLCXD1	2.32718	2.50218e-29
ENPP6	2.32455	0.015953
PTCHD1-AS	2.32267	5.09566e-05
ITGB1-DT	2.32178	2.30055e-68
TP73	2.32022	0.0022598
MAP3K5	2.31878	4.79541e-151
RASA4B	2.31552	2.12197e-13
CD44	2.31317	5.42065e-186
SLC19A2	2.31234	2.04209e-107
ZNF267	2.30758	2.10386e-55
LHX1-DT	2.3072	9.727e-46
NAB1	2.30718	4.11248e-124
LOC105372704	2.30706	1.11815e-07
UNC119	2.30664	2.37943e-68
SERPINA1	2.30523	3.21724e-135
LOC105372753	2.30468	0.00703651
MICOS10-NBL1	2.30271	0.00301194
LTB4R2	2.30066	1.57734e-17
COL6A1	2.29999	1.59653e-160
LURAP1L	2.29937	2.06704e-66
KLF7	2.29881	2.45452e-155
KCND1	2.2978	1.05291e-26
RGS9	2.29548	4.38116e-72
EIF4A2	2.29361	4.8484e-114
ERC2	2.29298	3.49374e-18
LHX4	2.29129	3.20473e-14
GSDME	2.28882	1.28816e-140
HIC1	2.28832	2.18347e-10
FA2H	2.28611	6.13108e-28
LOC112268272	2.28583	1.56958e-19
PRRT1	2.28227	3.59528e-07
SLC29A1	2.2807	1.05693e-102
ST3GAL5	2.27815	2.66225e-38
IRF7	2.2776	1.37996e-68
PLA2G4B	2.27742	0.00263116
ARSG	2.27653	5.24189e-53
SNHG32	2.275	6.44228e-126
FN1	2.27418	1.5192e-102
LOC644285	2.27087	2.78082e-09
CARMIL2	2.27066	6.64602e-21
HES4	2.26823	7.1681e-46
IGFN1	2.26725	2.02677e-109
PCGF1	2.26637	2.00276e-96
ADGRB2	2.26462	4.17822e-30
UBE2V1	2.26375	1.36998e-21
FAM43A	2.26345	0.000405358
LOC107984952	2.263	0.00102024
WHAMM	2.25845	1.83334e-101
TRAF3IP2	2.25753	2.85175e-71
LHFPL6	2.25729	3.68474e-43
EPHB3	2.25587	5.10793e-10
STARD5	2.25584	1.14754e-12
FAM174B	2.25528	1.06049e-16
MGAT3	2.2515	3.49335e-23
ARHGEF37	2.24989	4.8974e-05
ERN1	2.24732	2.03069e-99
LOC107985297	2.24619	4.51642e-14
ZBED6	2.24473	1.86769e-114
JMJD7	2.24438	7.29107e-12
YOD1	2.24418	2.07784e-81
DNAJB5	2.24386	1.70644e-70
CD83	2.24263	1.2409e-68
LONRF3	2.24223	2.68954e-106
XDH	2.24147	1.63926e-18
LPAR3	2.23931	1.32824e-27
TUBA4A	2.23745	1.4952e-105
P2RX4	2.23714	1.08456e-122
RAB33A	2.23623	0.00145909
DGKE	2.23589	2.11986e-57
SH3TC1	2.23516	8.02639e-57
HOXA9	2.2349	3.25146e-84
TMEM178A	2.23425	4.99818e-10
FAM241A	2.22738	5.87318e-35
NAV2	2.22738	5.6318e-101
DNAJB9	2.22648	1.03628e-70
FBRS	2.22624	4.46552e-124
SYCP2L	2.22416	0.00334799
BRSK1	2.22107	7.74403e-63
DHRS1	2.21963	1.92561e-57
LENG8	2.21927	1.84377e-158
SHE	2.21905	7.97044e-20
GAN	2.21891	2.0348e-105
LOC105371493	2.21822	0.000107511
ANKRD39	2.21298	1.8939e-34
SNHG5	2.21269	2.82737e-80
PBX3	2.20885	2.39461e-109
S1PR3	2.20857	2.31642e-50
LINC02878	2.20842	0.0309724
LOC100288175	2.20838	1.44238e-81
HLA-A	2.20662	6.24382e-127
ALDH1L2	2.20622	1.80506e-31
LIN7B	2.20495	1.03914e-16
GAL	2.20305	2.4616e-05
PITX1	2.20256	0.00396283
IL24	2.20149	4.93078e-12
NUAK1	2.20144	1.78165e-115
FAM157B	2.19888	0.0110017
C1orf54	2.19791	3.71851e-05
LGALS1	2.19744	9.73106e-101
GJA1	2.19654	7.4963e-102
THEMIS2	2.19645	3.14112e-83
MEF2D	2.19423	9.59453e-99
TMEM117	2.19365	9.13969e-33
LINC02614	2.19282	1.11846e-05
TBX2-AS1	2.18957	0.0089981
RUSC2	2.18861	8.59057e-107
LOC105374128	2.18663	2.99368e-13
LOC105377116	2.18431	0.0001427
TERF2IP	2.18424	4.77594e-110
LIMA1	2.1805	1.34665e-102
NOTCH2NLR	2.17811	0.00406515
PFKFB4	2.17479	3.49043e-72
NKX6-1	2.1714	5.45918e-62
RGS2	2.17124	1.63541e-17
TPCN1	2.17078	2.15173e-130
MAML2	2.17038	1.29753e-50
ABCB6	2.16703	5.58427e-72
PLPP3	2.16479	3.78853e-81
ATXN7L3-AS1	2.16469	2.87744e-09
CITED4	2.16419	1.34744e-40
LOC102723696	2.16297	8.74952e-05
TWF1	2.16252	5.59223e-55
TANC2	2.16127	6.11016e-129
RNASET2	2.1598	8.03351e-79
LOC107984128	2.15974	0.00164496
RELB	2.15856	1.0873e-101
COL6A3	2.15674	0.007624
GJB2	2.15671	1.50421e-50
H2AJ	2.15613	7.98802e-53
ANKRD42	2.15551	3.04305e-60
GSTO1	2.15355	4.61892e-131
INE1	2.15257	2.32391e-17
RNF168	2.15184	4.46276e-129
HECA	2.15127	2.08926e-87
MOAP1	2.15072	6.50815e-116
TDRKH-AS1	2.14928	2.58503e-11
OSGIN1	2.14862	3.43368e-26
RPL17	2.1472	1.22871e-46
ZBTB10	2.14528	7.82777e-72
LOC107985200	2.14423	3.69539e-11
HSPH1	2.1442	1.49949e-09
RGPD5	2.14117	1.42666e-17
SOCS1	2.14057	3.49285e-16
ATP2A1	2.14048	3.19941e-05
ARID3A	2.14035	1.07173e-53
FAM214B	2.13986	3.66319e-64
LOC107984659	2.13984	1.35039e-09
LINGO2	2.1398	1.58601e-20
ROBO3	2.13774	9.86535e-54
MAN2B1	2.13634	4.27671e-107
PACC1	2.13608	2.39179e-92
C12orf75	2.13533	3.66613e-127
GCH1	2.13485	2.70753e-84
GOLGA8J	2.13449	0.00395651
ADAM12	2.13318	6.49132e-48
CARD19	2.13104	3.20863e-45
SNHG1	2.13098	7.21773e-76
CES3	2.12854	0.000279598
IL10RA	2.12624	1.9103e-12
CRELD1	2.1249	8.19493e-81
MEGF10	2.12176	0.000124461
LINC01772	2.12101	1.56433e-10
IFNGR2	2.11568	4.79178e-103
SLC7A5	2.11533	1.26748e-47
SPATA5L1	2.10993	3.80977e-64
TLE3	2.10791	1.1472e-50
LOC105369725	2.1074	0.0132284
MAPKAPK5-AS1	2.10714	5.56728e-65
SLC9A5	2.10562	3.77871e-55
TMEM205	2.10268	4.47097e-72
MORN4	2.10258	1.66155e-20
LOC107986991	2.0989	1.92712e-07
KCNK1	2.09843	1.35003e-81
TNXB	2.09829	9.10534e-23
PML	2.09468	7.17542e-113
ODF3B	2.09381	5.75874e-16
LOC101929563	2.09346	0.000115293
ASPHD2	2.09044	4.3976e-28
ZRSR2	2.09011	4.0142e-80
TENT5C	2.08764	0.00362217
SCART1	2.08724	8.36437e-08
TMEFF1	2.08699	3.65081e-11
ZNF460	2.08649	4.87338e-54
CACNA2D3	2.08609	2.25051e-08
GPATCH2L	2.08473	1.12082e-84
TRIP10	2.08309	1.51716e-123
HLX	2.08304	2.84164e-06
IFI27L1	2.08245	3.29899e-71
LOC112268063	2.08184	0.00145687
SERINC2	2.08171	1.17386e-94
TBX2	2.08085	2.33478e-12
LOC105372115	2.07436	0.0197175
FOXF2	2.07426	3.65318e-24
LOC107986707	2.07418	0.0139543
LAYN	2.07292	3.13303e-09
EEF1AKMT3	2.0727	3.25182e-54
DRAP1	2.07215	7.32232e-75
ACYP1	2.06853	3.812e-37
KLHL25	2.06752	9.50174e-20
EGFL7	2.06569	2.40878e-48
TOB1	2.06418	1.25918e-96
ISG15	2.06343	2.48134e-58
SQSTM1	2.06198	1.02858e-100
PGLS-DT	2.06079	0.0022811
ICAM5	2.05983	6.20948e-37
PRDM16	2.05956	0.000494652
RIMKLB	2.05927	4.78451e-66
GADD45A	2.05632	6.13764e-71
ADAM9	2.0563	1.29882e-73
SLC2A3	2.05609	2.92278e-136
NPTN-IT1	2.05516	5.3882e-20
MIATNB	2.05467	6.04888e-08
LINC01252	2.05448	0.0033394
PMAIP1	2.05221	2.19267e-60
SCAT8	2.05093	0.00305277
PITPNC1	2.05067	7.89583e-40
CREBRF	2.0506	1.44018e-60
ARHGAP5-AS1	2.05015	1.87026e-21
PTPRH	2.04868	6.50256e-75
LINC00618	2.04868	0.0039173
LOC105371026	2.04856	0.00931428
TLR2	2.04749	2.28237e-77
OSR2	2.04711	1.0481e-16
CCDC80	2.04704	3.22932e-105
ADAM8	2.04575	1.87248e-63
CFAP45	2.04439	2.98458e-08
RAB8B	2.04348	1.30287e-64
AP1S2	2.04345	2.52334e-67
PARP14	2.04308	3.15677e-79
PDGFA	2.04061	1.92009e-38
IRF1-AS1	2.03911	8.63423e-08
TUBG2	2.03856	1.66054e-86
BCL2L2	2.03706	5.9797e-79
CD55	2.03697	5.57748e-72
C10orf55	2.03347	2.82558e-05
BRI3	2.03119	2.32567e-92
PAQR3	2.0285	3.64817e-47
CACNB4	2.02737	6.55731e-32
TESK2	2.02725	1.07084e-55
CEP85L	2.02662	1.54955e-31
STEAP1	2.02631	7.1673e-36
SNHG6	2.02396	4.41591e-104
EGOT	2.02287	7.35734e-05
MN1	2.02134	0.0111858
HLA-E	2.0208	2.18801e-94
FOXO3	2.01989	1.16863e-111
AJM1	2.01862	1.11848e-13
JAM2	2.01754	4.52537e-30
SDE2	2.01415	6.52218e-120
AMT	2.01268	0.00397026
ARHGEF2	2.01218	4.44941e-82
GPR39	2.01032	3.43459e-45
ADORA2A	2.00901	0.0163632
STX11	2.00888	6.23767e-06
ATP23	2.00824	2.55456e-47
ZNF805	2.00821	1.90318e-92
YPEL3	2.00815	7.63133e-57
PHEX-AS1	2.00742	0.0144681
PLAT	2.00634	6.06603e-74
IFIH1	2.00571	2.33813e-57
FMNL3	2.00116	1.16777e-100
MRC2	2.00079	7.70531e-98
BCAR3	2.00067	2.67515e-96
LCA5	1.9987	2.02165e-22
PVRIG	1.99858	9.55897e-05
ANKDD1A	1.99849	1.26488e-13
GAS6	1.99781	1.05387e-56
ACADVL	1.99672	6.54145e-136
HPS3	1.99663	1.09385e-112
CKS2	1.9959	5.15079e-53
DCBLD1	1.99367	4.44082e-53
RFPL3S	1.99247	0.00808476
SP100	1.99234	1.68321e-58
INAVA	1.9907	4.36818e-66
PIM2	1.98855	8.57189e-73
LRRC49	1.9884	1.66108e-26
ZFAS1	1.9855	1.02713e-70
RSL1D1-DT	1.98325	0.0277695
GTDC1	1.98012	4.77603e-40
CRY2	1.97919	8.97025e-54
USP36	1.97843	3.11835e-113
LOC105371870	1.97785	1.11411e-10
FAM24B	1.97645	6.16744e-23
CPNE5	1.97571	4.66574e-12
SRF	1.97285	7.38058e-75
ERRFI1	1.97282	3.38133e-146
LSMEM1	1.97226	9.80145e-44
KYAT1	1.97081	9.35403e-55
ZNF467	1.97012	1.9558e-39
ANKRD23	1.97003	1.11254e-13
LOC105372632	1.96983	3.94909e-15
ARFGEF3	1.96797	1.74796e-42
IFI44L	1.96748	2.56282e-41
NOTCH2NLC	1.96693	9.68938e-27
BEX4	1.96661	9.86693e-92
ZNF697	1.96542	1.12521e-86
STC2	1.96528	6.45258e-99
SAMD8	1.96272	6.69046e-69
SYT12	1.96221	6.06593e-10
BBC3	1.96182	1.51008e-60
YY1AP1	1.96163	6.10703e-96
ACBD3	1.96159	2.80953e-77
TATDN2	1.96072	4.98931e-83
H2AC6	1.95972	6.13042e-06
CAB39L	1.95897	3.2114e-26
PDE2A	1.9577	1.46351e-08
BRPF3-AS1	1.95739	0.0080995
SSPN	1.95724	0.00312943
GATA2	1.95655	9.69543e-68
LINC01273	1.95475	1.86063e-13
HAS2	1.9537	0.0261108
STBD1	1.95241	1.09651e-10
SNAPC2	1.95121	5.61892e-55
SCN1B	1.95031	5.57138e-56
ZBTB46	1.95017	8.87073e-45
SNHG28	1.94684	8.61812e-05
IL15	1.94609	1.83384e-21
FOXD1	1.94489	5.41847e-54
EDEM1	1.94484	1.07766e-117
NAPB	1.94361	3.6607e-64
MATN1-AS1	1.94145	5.00841e-05
HOXB2	1.94063	2.18419e-56
MAP3K10	1.94063	7.93291e-69
ARFGAP3	1.938	6.1403e-92
RHBDF1	1.93773	1.37657e-55
YPEL4	1.9362	5.56798e-18
NFKBID	1.93603	1.60567e-33
ANGPTL6	1.93493	0.000151083
RNF208	1.93395	2.49818e-15
FAM229A	1.93382	2.19075e-17
GPR3	1.93216	1.15853e-35
ADRA1D	1.93027	0.0060836
GALNT18	1.92908	6.05237e-37
HSFX1	1.9283	0.0262921
ARNTL2	1.92806	1.70883e-82
AATK	1.92651	0.000558883
RIMKLA	1.92605	0.000447874
ATP6V1B1	1.92597	0.000231827
CRKL	1.92568	5.29326e-115
NFKBIB	1.92555	6.55467e-60
SH3BP1	1.92262	1.66458e-73
TTC9	1.9226	2.68881e-18
HID1	1.92194	8.10176e-17
SHOX2	1.92149	1.2441e-97
LINC02535	1.91968	4.89851e-09
C1orf21	1.91517	8.22239e-49
H2BC11	1.91316	0.000510983
ERI3-IT1	1.91229	2.1966e-09
CTSS	1.91118	2.36273e-98
VSTM4	1.91092	4.73606e-21
ADAP1	1.91069	6.74252e-09
ZNF581	1.91033	1.88124e-66
ABLIM3	1.90969	1.12554e-75
E2F7	1.90713	1.26552e-100
TXNRD1	1.90703	9.51775e-117
ENO2	1.907	3.17688e-97
TSPAN13	1.90506	3.69705e-56
LINC01556	1.90442	0.00280804
SNHG25	1.90214	9.26491e-05
UVRAG	1.89996	6.1594e-68
C1R	1.89989	1.12664e-86
NIPA1	1.89957	1.72573e-86
TFAP2E	1.89944	1.25822e-15
MLX	1.89717	4.59849e-83
BCAT1	1.89427	9.38151e-66
TCIRG1	1.89298	1.15608e-67
PLXNB3	1.89133	8.54321e-64
MYOM1	1.89124	0.00030769
UBA6	1.89007	4.15751e-62
TMEM167B	1.88993	3.54261e-71
RAB12	1.889	8.55689e-73
GTPBP2	1.88876	1.8013e-81
PRTN3	1.8887	1.10968e-06
LRRC8E	1.88792	7.90106e-51
SPIRE1	1.88776	6.58749e-75
C6orf141	1.88766	2.81336e-09
CLDND1	1.88726	2.41372e-73
STK17A	1.88534	1.47208e-54
B3GNT5	1.8845	2.0819e-52
SEC14L2	1.88392	7.34323e-42
NEDD4	1.88352	4.3448e-67
LOC105375760	1.88308	3.47705e-11
ANKRD13D	1.88227	3.46121e-61
SIX4	1.88064	1.22859e-69
TNIP2	1.88047	1.85257e-75
PITX3	1.88032	0.00862262
A4GALT	1.88016	6.56537e-68
RASSF1	1.8795	2.43846e-56
LOC107985497	1.87765	0.00509567
PDP2	1.87438	4.00949e-108
UBE2S	1.8736	3.92989e-78
POFUT2	1.87335	5.34951e-94
ALDOA	1.87328	5.03324e-31
ARAP1	1.86978	1.78816e-77
TNFSF13B	1.86731	0.0030367
PLEKHH3	1.86636	3.8642e-66
FEM1C	1.86579	4.62558e-69
LINC00260	1.86494	1.13152e-11
CLDN12	1.86469	1.83741e-90
LOC100507002	1.8633	1.34533e-56
MYOSLID-AS1	1.86278	0.000268875
ASS1	1.86152	3.67665e-49
TNFRSF25	1.85965	1.88049e-11
ZNF143	1.85714	2.24638e-70
MIR222HG	1.85696	3.52785e-26
PNPLA3	1.85477	2.15601e-55
GMIP	1.8537	2.06103e-78
NDEL1	1.85248	9.2632e-91
CRLF3	1.85139	2.77841e-64
CABP1	1.85125	0.000138913
HCP5	1.84984	8.72105e-24
NINJ1	1.84947	4.664e-54
WBP1	1.84892	2.01278e-09
FAM174A	1.84868	8.46511e-34
KDM5C	1.8479	4.7902e-111
IL12A	1.84693	3.46843e-09
LHX1	1.84687	1.14079e-26
VAMP4	1.84613	7.24847e-48
XYLT2	1.84578	3.61279e-76
CLEC11A	1.84559	4.76968e-63
EVI2A	1.84482	5.47625e-06
ISM2	1.84471	2.2388e-14
GOLT1A	1.84469	1.12624e-24
BEAN1	1.84329	4.4124e-09
MOB3C	1.84202	4.00522e-45
CCDC9	1.84166	5.37675e-62
RIOK3	1.8413	3.03667e-67
H3-5	1.84087	0.0153883
LOC101927864	1.84042	0.0239377
ZNF230	1.84039	8.4037e-28
SDF2L1	1.83815	4.5598e-24
SEC24A	1.83656	1.65197e-72
EMC9	1.83607	1.87306e-32
IFRD1	1.83574	2.95657e-85
ITPKC	1.8352	5.62039e-50
SGTB	1.83513	3.48959e-46
HDAC7	1.83442	1.32784e-70
GLI1	1.83305	8.01658e-06
NFKB2	1.83295	2.38701e-75
CDC42EP5	1.8327	6.97183e-31
CBWD3	1.83254	0.0310037
MSRB3	1.83034	1.11398e-25
CDKN2B	1.83009	4.4524e-80
PPM1J	1.82913	2.61786e-06
PFDN2	1.82855	1.97076e-62
P4HA1	1.82851	7.68659e-77
SNHG3	1.82819	1.33929e-58
BAG3	1.82598	1.65403e-09
PHLDA3	1.82578	4.84092e-56
UBTD1	1.82411	2.46124e-54
HMGA2	1.82395	5.51373e-110
C1orf174	1.82377	1.73063e-66
COL5A1	1.82364	4.50424e-116
GOLT1B	1.82296	4.14996e-47
COQ10B	1.82116	4.51305e-64
LINC02656	1.82092	0.000244575
GNA13	1.81862	8.80211e-68
MORC3	1.81836	8.99521e-50
LOC102723564	1.81835	9.38038e-15
PPP2R5B	1.81705	5.64517e-55
P2RX5	1.81666	1.05998e-11
HNRNPD-DT	1.81407	0.00106895
TRPT1	1.81407	7.11064e-38
GSAP	1.81317	6.34636e-23
PPP1R13L	1.81242	7.88257e-56
C1S	1.81224	5.17832e-89
TNFRSF10B	1.81211	7.22301e-121
MARCHF3	1.81158	2.98717e-21
IL22RA1	1.81119	4.0237e-12
ELK1	1.81095	3.95005e-71
MPZL1	1.8091	4.12454e-106
LOC105369820	1.80713	0.00431324
LINC02609	1.8067	2.50386e-10
IRAK3	1.80633	6.97366e-71
NECAB2	1.80576	4.96181e-09
FAM131A	1.80518	5.4743e-56
PLEKHG5	1.80513	4.10011e-37
UBXN7	1.804	3.01545e-105
CEP295NL	1.80135	8.29473e-05
ANKLE2	1.80127	3.18137e-115
EIF1	1.80043	1.14602e-104
JCAD	1.79962	5.2074e-91
KCNMB4	1.79797	9.08609e-06
LOC102723996	1.79696	1.90326e-05
MSANTD3	1.79673	1.09659e-84
LOC105374407	1.79592	4.84277e-08
LOC100507547	1.79557	0.0124231
FBXO44	1.79491	4.49985e-45
RGS17	1.79328	5.15462e-35
NDUFAF2	1.79217	5.09412e-34
SPAG4	1.79208	4.6125e-36
C16orf87	1.79126	6.11682e-37
PDZD7	1.79055	2.22337e-23
DOCK5	1.79006	1.77005e-78
TSC22D3	1.78654	9.91693e-96
ARHGEF35-AS1	1.78649	0.00521067
LOC107984421	1.78644	0.000175124
FGF2	1.78549	6.41992e-67
OAF	1.78468	6.4112e-67
LOC107986031	1.78324	0.000753823
TARS3	1.78275	4.57549e-22
TVP23C	1.78168	6.06256e-13
PARP12	1.78048	4.65414e-81
MAP2K3	1.77924	3.57042e-54
CSRNP1	1.77837	2.97038e-39
ZHX1-C8orf76	1.77828	0.000720226
ZEB1	1.77526	3.98244e-34
TGIF1	1.77507	1.71986e-109
CNNM4	1.77418	8.56907e-59
SKIL	1.77371	1.79326e-48
DNAJB4	1.7737	2.75325e-05
SLC30A1	1.77337	5.43793e-75
LOC105375634	1.77226	0.0252578
MTHFD2L	1.76982	1.52872e-40
PDGFRL	1.76954	8.91891e-30
HELZ2	1.76747	4.07413e-49
DDR2	1.76587	0.00110941
ELOVL3	1.76568	1.43585e-15
ZMIZ2	1.76551	4.03936e-91
DLGAP3	1.76323	1.01078e-11
N4BP2L2-IT2	1.76275	3.34935e-16
MICB	1.76269	1.02821e-78
PARP6	1.76103	4.89411e-80
ZNF331	1.76011	8.38361e-39
VCPKMT	1.75832	4.22631e-43
ZNF404	1.75737	1.35797e-15
PHF21B	1.75545	0.000659663
METRNL	1.75534	6.01474e-39
LMBR1L	1.75495	3.7156e-47
DNMT3B	1.7549	1.85401e-109
LRP12	1.75413	2.49947e-68
DOT1L	1.75397	6.82703e-78
B2M	1.75374	8.09042e-78
CD58	1.7496	9.93687e-39
LOC112268259	1.74911	1.36259e-45
FAM131C	1.74808	6.6787e-08
STEAP3	1.74802	7.5499e-89
PTPN12	1.74789	5.93487e-61
ZDHHC1	1.74658	4.99697e-13
BMP6	1.74654	0.0132874
TMEM259	1.74625	5.24587e-74
KCTD5	1.74546	1.15845e-69
CEACAM19	1.74542	6.20943e-38
ARHGAP5	1.74496	9.83689e-34
CCSAP	1.74491	2.23727e-48
DVL1	1.74473	5.8613e-59
MAP3K8	1.74448	1.98177e-30
TFEB	1.74359	1.99778e-13
ATG9A	1.74357	6.26015e-78
TOM1	1.74247	7.38572e-44
HOXA11	1.74191	5.5207e-18
EIF5A2	1.74142	1.04351e-48
SNRPN	1.73691	1.00073e-06
GFER	1.73678	4.07424e-40
RAB26	1.73628	7.37277e-12
PLEKHM2	1.73523	4.81355e-50
MICA	1.73469	1.90906e-68
FBN1	1.73306	5.82116e-64
HOXB-AS1	1.73299	1.30067e-13
ZNF77	1.73282	4.17418e-20
C3	1.73137	1.43426e-64
LOC105370532	1.73081	0.00286066
PLEKHO2	1.73008	1.29114e-57
DUSP7	1.7289	2.69316e-26
DYNC2I1	1.72852	4.92133e-49
ETV3	1.72715	8.77561e-78
UPP1	1.72674	1.96548e-65
LINC00628	1.7247	0.00153307
STK10	1.72461	1.50588e-66
USP35	1.7222	9.63342e-43
KCNJ14	1.72198	7.16655e-10
NCK1	1.72196	1.83288e-46
LACTB	1.72147	2.02761e-53
SAMD9L	1.72143	1.97626e-07
PDCD1	1.7214	5.18341e-07
AGPAT4-IT1	1.72128	6.40528e-18
APLP1	1.72119	5.95508e-21
HEBP1	1.7203	4.75307e-89
SEC22B	1.72024	2.15828e-80
TRAF3	1.72023	3.29462e-81
DCUN1D3	1.72012	2.09381e-52
CAPN7	1.71938	1.2044e-43
AGPAT2	1.7175	2.31293e-41
SNAI2	1.71713	3.13626e-57
LOC101928383	1.71627	0.00320497
BVES	1.71612	5.08845e-51
APRG1	1.71548	1.75931e-14
CGAS	1.71299	4.46217e-42
APOBEC3G	1.7128	0.00020482
ARL4D	1.71269	7.8312e-34
FLT3LG	1.71223	8.11184e-17
CIBAR1	1.71215	2.96643e-32
CASC15	1.71036	1.73817e-17
SLC11A2	1.71027	3.15506e-88
WTAP	1.70979	3.02511e-70
BRICD5	1.70747	3.5155e-09
ERO1A	1.70668	2.49823e-77
CRIP2	1.70652	2.05727e-46
LINC02478	1.70522	1.92158e-05
DHRS7	1.70409	4.30929e-53
LCAT	1.70383	7.62235e-12
DHDH	1.70362	3.91494e-07
IRX5	1.70328	2.82029e-20
KLHL28	1.70265	4.98046e-46
TIMP1	1.69975	1.36265e-63
SHC3	1.69567	1.07774e-73
MAPK13	1.69462	1.79193e-55
APBB2	1.69374	9.01358e-62
ARHGAP11B	1.69341	1.05935e-32
PPTC7	1.6923	4.86458e-60
BPGM	1.6895	2.00174e-43
DNAJB6	1.6895	2.37891e-77
ZNF57	1.68825	6.16243e-29
PJA2	1.68753	3.32726e-51
TUBE1	1.68709	3.11312e-26
PRSS8	1.68691	1.53729e-56
ZBTB5	1.6868	4.49726e-69
METTL22	1.68648	5.26129e-38
SBNO2	1.68642	2.28376e-56
PNRC1	1.68584	1.12382e-80
TBC1D12	1.6855	7.52359e-59
GJC1	1.6847	6.6312e-100
DUSP4	1.68432	1.10386e-11
TRIM22	1.68407	1.86593e-06
ZDHHC9	1.68356	2.31348e-71
PAPPA2	1.6815	0.00229313
CCDC81	1.68103	0.00819921
RCAN3	1.68066	4.9187e-63
SESTD1	1.67781	4.46985e-43
SPICE1	1.67753	5.30425e-60
P2RY6	1.67703	1.32871e-22
EMP1	1.6763	4.88855e-51
PPP1R14B-AS1	1.67598	0.00263856
CXorf38	1.67573	1.46563e-50
PPP1R3C	1.67552	3.88319e-20
TMEM154	1.67529	2.6061e-55
GPR199P	1.67459	1.45126e-19
TNFRSF12A	1.67384	2.5037e-60
IER2	1.67331	1.67922e-48
SYF2	1.67261	4.14456e-75
FNBP4	1.67164	8.792e-78
GCNT4	1.67036	6.75265e-09
PLA2G4C	1.67002	2.26484e-22
RAPGEF4	1.66966	1.3498e-05
FLJ46906	1.66738	9.86687e-05
SLC25A28	1.6659	3.75711e-49
DYNC1I1	1.6656	0.000873356
PTGER1	1.66474	3.01388e-08
UHRF2	1.66382	6.99534e-81
CACUL1	1.66373	7.49571e-96
FAM72D	1.66361	4.69928e-14
ENO3	1.66308	1.07509e-28
EFEMP2	1.66266	0.000839371
PSMD6-AS2	1.66135	3.60034e-05
HERPUD1	1.66102	4.31007e-80
DEGS2	1.66092	0.0252628
RASA4	1.66052	1.97016e-10
TRPM8	1.6593	1.20693e-17
PLPPR2	1.65921	3.31729e-41
NMB	1.65906	4.03908e-13
HJURP	1.65847	1.82078e-98
PRRT2	1.65779	2.97691e-08
LINC02432	1.65709	2.05702e-07
VPS37C	1.6566	5.26804e-39
RBM38	1.6566	4.2596e-47
P3H3	1.65605	4.1327e-48
ZNF83	1.65498	6.26638e-20
SMIM29	1.65424	2.38586e-20
SALL4	1.65334	6.08518e-25
PCDH10-DT	1.65295	0.0128328
HCN3	1.65098	1.32577e-44
ADORA2B	1.65031	1.45167e-07
PPM1K	1.65	4.7673e-35
ARL8B	1.64979	6.79427e-73
SERPINA6	1.64971	2.16409e-13
LOC102723983	1.64853	0.00159429
LOC730101	1.64839	3.27052e-19
P3H2-AS1	1.64722	2.86381e-08
UBL3	1.64691	7.46189e-34
ELK4	1.6464	9.87681e-63
BNIP3	1.64435	4.87387e-73
FBXL5	1.64284	1.43023e-74
ZC3H12C	1.64254	9.37941e-44
DNAJC3	1.64226	1.83363e-49
ING1	1.64121	3.96702e-38
TMEM200B	1.64064	5.14656e-47
ZNF483	1.64029	6.53445e-19
KCMF1	1.63892	2.2064e-62
WHRN	1.63846	1.89671e-36
ELK3	1.63774	1.02727e-51
BIRC2	1.63762	1.31023e-57
COL27A1	1.63729	2.12785e-74
[truncated: 4,880 more rows]

## Sheet: Table S4
Table S4. Proteins of exosomes identified by MS from the supernatant of AQP2+ cells.
Protein FDR Confidence: Combined	Accession	Sum PEP Score	Coverage [%]	# Peptides	# PSMs	# Unique Peptides	# AAs	MW [kDa]	calc. pI	Score Sequest HT: Sequest HT	Gene Symbol	Abundances
High	A6NMY6	1.736	3	1	1	1	339	38.6	6.95	1.63	ANXA2P2	33278506
High	O00148	1.808	2	1	1	1	427	49.1	5.68	0	DDX39A	7.86022e+06
High	O00339	1.723	1	1	1	1	956	106.8	6.27	2.49	MATN2	11020249
High	O00468	8.052	3	4	4	4	2068	217.2	6.39	7.2	AGRN	2.9315e+07
High	O00560	8.829	8	1	2	1	298	32.4	7.53	7.95	SDCBP	4001273
Medium	O14526	0.899	1	1	1	1	889	96.8	6.96	0	FCHO1	47196640
High	O14556	1.773	3	1	1	1	408	44.5	8.19	2.87	GAPDHS	594670464
High	O14980	1.368	1	1	1	1	1071	123.3	6.06	0	XPO1	7383785
High	O15118	9.901	6	5	6	5	1278	142.1	5.36	7.31	NPC1	1.49767e+08
High	O15230	3.669	1	1	1	1	3695	399.5	7.02	3.99	LAMA5	1.20976e+06
High	O43175	2.313	3	1	1	1	533	56.6	6.71	2.82	PHGDH	16643592
High	O43242	1.269	2	1	1	1	534	60.9	8.44	1.91	PSMD3	8774730
High	O43451	6.744	2	3	3	2	2753	311.8	5.41	5.91	MGAM	3.57317e+07
High	O43657	1.544	3	1	2	1	245	27.5	8.1	0	TSPAN6	23981836
High	O75083	2.609	5	2	2	2	606	66.2	6.65	4.32	WDR1	17768533
High	O75369	8.458	2	4	4	2	2602	278	5.73	9.86	FLNB	2.56407e+06
High	O75449	1.898	2	1	1	1	491	55.9	6.9	2.58	KATNA1	75208496
High	O75874	2.871	3	1	1	1	414	46.6	7.01	1.81	IDH1	7.06976e+06
High	O75891	2.395	3	2	2	2	902	98.8	5.94	3.96	ALDH1L1	37375773
High	P00450	3.934	3	2	2	2	1065	122.1	5.72	0	CP	1.41606e+07
High	P00558	11.458	12	3	3	3	417	44.6	8.1	7.86	PGK1	103526516
High	P00734	5.256	6	3	3	3	622	70	5.9	5.81	F2	1.09336e+08
High	P00747	1.18	1	1	1	1	810	90.5	7.24	0	PLG	26731564
High	P01008	5.486	4	2	5	2	464	52.6	6.71	9.86	SERPINC1	134962378
High	P01023	20.661	5	5	20	3	1474	163.2	6.46	36.08	A2M	7435207438
High	P01024	20.067	8	10	13	10	1663	187	6.4	24.85	C3	5.90414e+08
High	P01031	3.601	1	2	2	2	1676	188.2	6.52	5.18	C5	5.48039e+07
High	P01042	1.353	1	1	2	1	644	71.9	6.81	5.13	KNG1	163355696
High	P01130	2.512	2	1	1	1	860	95.3	5.05	3.19	LDLR	69442192
High	P02042	3.031	13	2	4	2	147	16	8.05	4.74	HBD	872691664
High	P02533	7.385	7	3	4	2	472	51.5	5.16	10.13	KRT14	48231990
High	P02647	4.153	6	1	1	1	267	30.8	5.76	4.08	APOA1	35402984
High	P02649	11.02	15	4	5	4	317	36.1	5.73	13.88	APOE	96571616
High	P02679	1.105	2	1	1	1	453	51.5	5.62	2.36	FGG	16869598
High	P02751	65.333	45	15	22	15	417	272.2	8.1	51.37	FN1	2.9852e+07
High	P02768	22.144	8	6	92	6	609	69.3	6.28	157.95	ALB	5.41659e+07
High	P02771	2.042	2	1	1	1	609	68.6	5.68	1.77	AFP	105267920
High	P02774	28.256	10	5	9	5	474	52.9	5.45	33.24	GC	1250285757
High	P02786	1.165	1	1	1	1	760	84.8	6.61	1.77	TFRC	18954704
Medium	P04003	0.93	1	1	1	1	597	67	7.3	0	C4BPA	191846656
High	P04004	3.384	3	1	1	1	478	54.3	5.8	2.83	VTN	29029338
High	P04114	14.248	2	7	11	7	4563	515.2	7.05	21.22	APOB	922368722
High	P04264	57.969	34	22	33	18	644	66	8.12	69.98	KRT1	2008744416
High	P04406	22.299	31	6	7	6	335	36	8.46	24.57	GAPDH	338174392
High	P05023	25.223	14	11	11	11	1023	112.8	5.49	23.34	ATP1A1	297415168
High	P05106	4.245	3	2	2	2	788	87	5.24	1.96	ITGB3	2.50441e+06
High	P05546	6.571	2	1	2	1	499	57	6.9	2.66	SERPIND1	3.39991e+07
High	P05556	8.965	8	5	5	5	798	88.4	5.39	10.07	ITGB1	84206554
High	P06733	5.095	5	2	2	2	434	47.1	7.39	2.94	ENO1	55045663
High	P06756	2.893	2	2	2	2	1048	116	5.68	2.7	ITGAV	27063253
High	P07195	5.135	7	2	2	2	334	36.6	6.05	5.07	LDHB	30670930
High	P07339	8.678	12	4	5	4	412	44.5	6.54	4.72	CTSD	198413165
High	P07602	19.988	16	7	9	7	524	58.1	5.17	15.43	PSAP	152592397
High	P07814	7.822	4	4	4	4	1512	170.5	7.33	4.77	EPRS1	18466327
High	P07942	18.999	5	6	6	6	1786	197.9	4.94	14.96	LAMB1	50056769
High	P07996	41.434	16	18	25	18	1170	129.3	4.94	52.17	THBS1	1485292949
High	P08195	1.564	2	1	1	1	630	68	5.01	0	SLC3A2	9115802
High	P08865	2.011	4	1	1	1	295	32.8	4.87	3.11	RPSA	11493896
High	P08962	4.211	5	2	2	2	238	25.6	7.81	5.54	CD63	201522361
High	P0C0L4	3.91	1	2	2	2	1744	192.7	7.08	4.62	C4A	4.22175e+07
High	P0DMV9	10.596	10	5	5	3	641	70	5.66	10.84	HSPA1B	3.41392e+07
High	P0DUB6	3.555	4	2	2	2	511	57.7	6.93	1.81	AMY1A	24372084
High	P11047	18.771	8	9	9	9	1609	177.5	5.12	21.68	LAMC1	93344055
High	P11142	33.634	22	11	14	9	646	70.9	5.52	39.27	HSPA8	48234707
High	P11166	1.132	2	1	1	1	492	54	8.72	1.82	SLC2A1	15928755
High	P11216	2.397	1	1	1	1	843	96.6	6.86	0	PYGB	8687685
High	P11279	1.305	2	1	1	1	417	44.9	8.75	2.34	LAMP1	11345056
High	P11586	4.323	4	3	3	3	935	101.5	7.3	6.84	MTHFD1	33423135
High	P11717	7.933	2	4	5	4	2491	274.2	5.94	10.36	IGF2R	217986100
High	P11766	2.692	9	2	2	2	374	39.7	7.49	0	ADH5	23659424
High	P12109	50.453	21	14	20	14	1028	108.5	5.43	57.76	COL6A1	723332213
High	P12111	13.672	2	5	6	5	3177	343.5	6.68	14.15	COL6A3	1.25881e+08
Medium	P12259	0.931	0	1	1	1	2224	251.5	6.05	1.72	F5	87970104
Medium	P12270	1.058	1	1	1	1	2363	267.1	5.02	0	TPR	7141738
High	P12955	3.283	4	2	2	2	493	54.5	6	4.06	PEPD	1.52114e+07
High	P13473	3.262	5	2	2	2	410	44.9	5.63	4.79	LAMP2	10749826
High	P13639	7.438	4	2	4	2	858	95.3	6.83	6.45	EEF2	46567496
High	P13645	77.137	50	23	36	22	584	58.8	5.21	96.62	KRT10	19548726
High	P13647	10.653	7	5	8	1	590	62.3	7.74	15.16	KRT5	32076792
High	P13804	2.589	6	1	1	1	333	35.1	8.38	3.11	ETFA	10465994
High	P14543	3.859	2	2	2	2	1247	136.3	5.29	2.02	NID1	53151194
High	P14618	58.949	44	16	24	16	531	57.9	7.84	63.02	PKM	793431075
High	P14868	3.219	4	1	1	1	501	57.1	6.55	3.12	DARS1	10600361
High	P14923	1.21	1	1	1	1	745	81.7	6.14	0	JUP	37298812
High	P15121	8.736	24	5	6	5	316	35.8	6.98	9.17	AKR1B1	1.31128e+08
High	P17987	3.139	4	2	2	2	556	60.3	6.11	2.21	TCP1	14530386
High	P18206	1.262	2	1	1	1	1134	123.7	5.66	2.09	VCL	1128094
High	P19823	20.685	9	7	11	7	946	106.4	6.86	30.29	ITIH2	6.89287e+08
High	P20618	1.943	6	1	1	1	241	26.5	8.13	2.64	PSMB1	8690954
High	P20742	17.699	2	3	14	1	1482	163.8	6.38	28.89	PZP	4.19516e+08
Medium	P20849	0.977	1	1	1	1	921	91.8	8.72	0	COL9A1	16716570
High	P21333	122.018	25	43	49	40	2647	280.6	6.06	122.87	FLNA	1.21341e+09
High	P22314	14.481	5	4	5	4	1058	117.8	5.76	10.92	UBA1	2.39988e+07
High	P23142	24.522	12	6	13	6	703	77.2	5.22	31.23	FBLN1	1701243500
High	P23378	13.022	2	1	8	1	1020	112.7	7.11	18.41	GLDC	1012832472
High	P23526	14.733	15	6	7	6	432	47.7	6.34	17.01	AHCY	265440291
High	P25705	8.014	2	1	4	1	553	59.7	9.13	11.27	ATP5F1A	48146752
High	P26038	5.579	10	4	4	4	577	67.8	6.4	5.19	MSN	5.92411e+07
High	P27105	4.02	6	1	1	1	288	31.7	7.88	2.96	STOM	1.27332e+06
High	P27487	17.823	11	7	9	7	766	88.2	6.04	19.98	DPP4	336538778
Medium	P28072	1.037	4	1	1	1	239	25.3	4.92	2.05	PSMB6	10883166
High	P30041	1.435	5	1	1	1	224	25	6.38	0	PRDX6	17819558
High	P31327	1.292	1	1	1	1	1500	164.8	6.74	1.91	CPS1	120948536
High	P31431	1.302	6	1	1	1	198	21.6	4.5	1.71	SDC4	10715035
High	P32004	2.135	1	1	2	1	1257	139.9	6.24	0	L1CAM	8.10728e+06
High	P34810	3.891	6	1	1	1	354	37.4	8.87	2.7	CD68	19714220
High	P35443	11.839	5	4	5	4	961	105.8	4.68	11.58	THBS4	157852028
High	P35527	46.221	31	12	18	12	623	62	5.24	48.91	KRT9	5.9813e+08
High	P35579	9.77	3	5	6	5	1960	226.4	5.6	9.49	MYH9	31922123
High	P35908	63.195	45	25	35	20	639	65.4	8	72.41	KRT2	2.62358e+09
High	P38646	1.142	1	1	1	1	679	73.6	6.16	1.7	HSPA9	31329794
High	P41252	3.237	1	2	2	2	1262	144.4	6.15	4.85	IARS1	61021038
High	P42224	6.475	6	4	4	4	750	87.3	6.05	6.74	STAT1	43581912
High	P47897	1.31	1	1	1	1	775	87.7	7.15	0	QARS1	2.54479e+06
High	P48960	1.262	2	1	1	1	835	91.8	6.87	0	ADGRE5	4.12283e+06
High	P49327	32.901	8	13	16	13	2511	273.3	6.44	35.69	FASN	307905029
High	P49368	4.551	4	2	2	2	545	60.5	6.49	5.04	CCT3	38407250
High	P50991	4.248	3	1	1	1	539	57.9	7.83	3.41	CCT4	4792244
High	P51149	6.558	18	3	5	3	207	23.5	6.7	9.63	RAB7A	62812467
High	P51810	3.607	7	2	3	2	404	43.8	7.58	8.58	GPR143	15694555
High	P53396	16.785	10	9	10	9	1101	120.8	7.33	17.59	ACLY	2.03376e+08
High	P53597	4.383	3	1	2	1	346	36.2	8.79	5.46	SUCLG1	32175993
High	P53985	2.546	2	1	1	1	500	53.9	8.66	2.93	SLC16A1	9954610
High	P55058	2.064	2	1	1	1	493	54.7	7.01	2.64	PLTP	8700528
High	P55072	5.433	3	2	2	2	806	89.3	5.26	1.85	VCP	1.63334e+07
High	P60709	35.99	37	9	13	9	375	41.7	5.48	36.83	ACTB	8.31335e+08
High	P60900	1.278	5	1	1	1	246	27.4	6.76	2.22	PSMA6	13993505
High	P61026	2.681	11	2	2	2	200	22.5	8.38	1.79	RAB10	35792296
High	P61204	1.432	6	1	1	1	181	20.6	7.43	2.23	ARF3	31971616
High	P62805	12.083	50	5	6	5	103	11.4	11.36	15.04	H4C1; H4C11; H4C12; H4C13; H4C14; H4C15; H4C16; H4C2; H4C3; H4C4; H4C5; H4C6; H4C8; H4C9	5.10422e+08
High	P62826	5.358	12	2	2	2	216	24.4	7.49	2.71	RAN	45350671
High	P62937	1.788	5	1	1	1	165	18	7.81	1.86	PPIA	12718933
High	P62987	10.58	30	4	8	4	128	14.7	9.83	21.26	UBA52	532522896
High	P68104	23.78	23	8	10	4	462	50.1	9.01	29.68	EEF1A1	7.21643e+08
High	P68363	11.933	13	4	5	4	451	50.1	5.06	10.19	TUBA1B	2.55661e+07
High	P69905	16.74	28	3	7	3	142	15.2	8.68	18.14	HBA1; HBA2	775897079
High	P78527	11.081	2	5	6	5	4128	468.8	7.12	11.42	PRKDC	37682574
High	P80297	2.109	20	1	1	1	61	6.1	7.96	2.18	MT1X	5.29568e+06
High	P84243	1.51	7	1	1	1	136	15.3	11.27	1.88	H3-3A; H3-3B	74056896
High	Q00610	45.168	14	16	18	16	1675	191.5	5.69	44.24	CLTC	1.85524e+08
High	Q01082	64.668	13	20	25	20	2364	274.4	5.57	61.19	SPTBN1	441785638
High	Q05639	10.405	15	5	5	1	463	50.4	9.03	13.14	EEF1A2	7.1107e+06
High	Q05707	117.455	27	34	50	34	1796	193.4	5.3	135.24	COL14A1	2.59032e+09
High	Q06033	2.305	3	2	2	2	890	99.8	5.74	4.05	ITIH3	4.31268e+07
High	Q07954	7.536	1	3	3	3	4544	504.3	5.39	7.91	LRP1	37141718
High	Q08211	3.836	1	1	1	1	1270	140.9	6.84	2.62	DHX9	15594951
High	Q08380	72.283	36	17	28	17	585	65.3	5.27	73.39	LGALS3BP	1.17455e+09
Medium	Q08431	0.877	3	1	1	1	387	43.1	8.15	0	MFGE8	57242800
High	Q08722	1.263	2	1	2	1	323	35.2	7.21	2.44	CD47	50435608
High	Q13200	5.146	3	2	2	2	908	100.1	5.2	3.18	PSMD2	17238788
High	Q13423	1.402	1	1	1	1	1086	113.8	8.09	2.77	NNT	18342986
High	Q13813	53.19	13	24	28	24	2472	284.4	5.35	62.93	SPTAN1	5.67549e+08
High	Q14204	3.748	1	3	3	3	4646	532.1	6.4	6.62	DYNC1H1	23659955
High	Q14315	7.114	2	4	4	1	2725	290.8	5.97	8.49	FLNC	6570819
High	Q14624	2.083	1	1	1	1	930	103.3	6.98	1.84	ITIH4	67783024
High	Q14974	6.116	4	2	3	2	876	97.1	4.78	4.94	KPNB1	1.42527e+07
High	Q15063	6.706	5	2	3	2	836	93.3	7.53	9.85	POSTN	7.00424e+06
High	Q15075	4.268	2	2	2	2	1411	162.4	5.68	2.41	EEA1	9909860
High	Q15149	8.619	1	3	4	3	4684	531.5	5.96	7.19	PLEC	14952722
High	Q15758	9.145	8	3	3	3	541	56.6	5.48	8.93	SLC1A5	36639349
High	Q16777	5.415	22	2	4	2	129	14	10.9	9.38	H2AC20	28857284
High	Q16778	5.987	27	3	4	1	126	13.9	10.32	7.58	H2BC21	3.36323e+08
High	Q16853	1.663	1	1	1	1	763	84.6	6.52	2.79	AOC3	51925184
High	Q2M2H8	7.742	1	2	3	1	2515	277.8	5.21	9.58	MGAM2	105778800
High	Q4G0M1	1.098	6	1	1	1	354	37.3	9.83	1.68	ERFE	9127227
High	Q5QNW6	5.466	27	3	4	1	126	13.9	10.32	7.15	H2BC18	30331966
High	Q5VT25	1.136	1	1	1	1	1732	197.2	6.58	0	CDC42BPA	67654128
High	Q5VYK3	1.792	1	1	1	1	1845	204.2	7.12	0	ECPAS	10198255
High	Q6UXG2	1.619	3	1	1	1	1013	111.3	6.55	0	ELAPOR1	13644449
High	Q8WWI5	1.591	2	1	1	1	657	73.3	8.6	2.65	SLC44A1	10543041
High	Q92542	2.093	2	1	1	1	709	78.4	5.99	1.68	NCSTN	57472740
High	Q92626	50.618	20	19	26	19	1479	165.2	7.17	57.84	PXDN	4.10073e+08
High	Q969S9	9.157	2	1	8	1	779	86.5	6.51	21.36	GFM2	578145171
Medium	Q96HU8	0.933	6	1	1	1	199	22.5	8.76	1.99	DIRAS2	494387296
High	Q96PD5	3.567	2	1	1	1	576	62.2	7.55	3.46	PGLYRP2	15338994
High	Q96QD8	2.315	4	1	1	1	506	56	8	4.61	SLC38A2	23971990
High	Q99808	1.913	3	1	1	1	456	50.2	8.29	0	SLC29A1	4.67256e+06
Medium	Q9HDC9	0.98	2	1	1	1	416	46.5	6.16	0	APMAP	371403360
High	Q9NQ84	1.608	4	1	1	1	441	48.2	8.43	0	GPRC5C	32791776
High	Q9NY26	2.135	4	1	1	1	324	34.2	5.92	0	SLC39A1	14172076
High	Q9NZM1	4.336	2	3	3	3	2061	234.6	6.18	2.44	MYOF	21724234
High	Q9P2B2	2.72	2	1	1	1	879	98.5	6.61	0	PTGFRN	7610071
High	Q9UGM3	3.169	5	1	1	1	2413	260.6	5.44	2.79	DMBT1	5706249
High	Q9UK55	1.732	2	1	2	1	444	50.7	8.27	1.6	SERPINA10	23835616
High	Q9Y490	48.454	11	18	21	18	2541	269.6	6.07	53.26	TLN1	3.65831e+08

## Sheet: Table S5
Table S5. Proteins of exosomes identified by MS from the supernatant of AQP2+ cells co-cultured with M2 macrophages.
Protein FDR Confidence: Combined	Accession	Sum PEP Score	Coverage [%]	# Peptides	# PSMs	# Unique Peptides	# AAs	MW [kDa]	calc. pI	Score Sequest HT: Sequest HT	Gene Symbol	Abundances
High	A0A8V8TNH8	1.601	6	1	1	1	464	49.7	9.82	2.47	FAM90A11	14960308
High	O00231	2.06	3	1	1	1	422	47.4	6.48	1.79	PSMD11	6974448
High	O00232	2.526	3	1	1	1	456	52.9	7.65	0	PSMD12	4.02957e+06
High	O00299	4.386	7	1	1	1	241	26.9	5.17	2.51	CLIC1	3.47713e+06
Medium	O00410	0.838	1	1	1	1	1097	123.6	4.94	0	IPO5	4.49624e+06
High	O00468	44.768	9	14	19	14	2068	217.2	6.39	33.49	AGRN	316823309
High	O00469	3.668	2	1	1	1	737	84.6	6.71	1.71	PLOD2	50429000
High	O00560	26.686	21	4	7	4	298	32.4	7.53	13.47	SDCBP	1.82658e+08
High	O00754	3.665	1	1	1	1	1011	113.7	7.28	2.59	MAN2B1	8291450
High	O14556	5.228	6	2	4	2	408	44.5	8.19	7.32	GAPDHS	7.67523e+08
Medium	O14920	0.854	1	1	1	1	756	86.5	5.78	1.76	IKBKB	6287556
High	O14980	23.756	11	9	10	9	1071	123.3	6.06	22.03	XPO1	2.65166e+08
High	O15118	27.163	9	8	10	8	1278	142.1	5.36	9.99	NPC1	2.05902e+08
High	O15143	2.907	5	2	2	2	372	40.9	8.35	3.83	ARPC1B	1.769e+07
High	O15145	2.619	6	1	1	1	178	20.5	8.59	2.47	ARPC3	5036210
High	O15230	30.29	4	10	11	10	3695	399.5	7.02	22.03	LAMA5	123067975
High	O15427	4.111	5	2	3	2	465	49.4	7.96	4.24	SLC16A3	25563264
Medium	O43143	0.791	2	1	1	1	795	90.9	7.46	0	DHX15	3.06327e+06
High	O43175	3.94	4	2	2	2	533	56.6	6.71	0	PHGDH	1.12329e+07
High	O43242	8.795	7	3	3	3	534	60.9	8.44	7.06	PSMD3	1.96284e+07
High	O43451	13.19	3	6	7	4	2753	311.8	5.41	10.55	MGAM	2.01596e+08
High	O43657	1.472	3	1	2	1	245	27.5	8.1	1.76	TSPAN6	13179125
High	O43776	7.602	6	3	4	3	548	62.9	6.25	5.62	NARS1	36730724
High	O60637	1.692	6	1	1	1	253	28	5.81	0	TSPAN3	4.00856e+06
High	O60701	3.895	5	2	2	2	494	55	7.12	0	UGDH	23070852
High	O75083	37.908	24	9	12	9	606	66.2	6.65	26.01	WDR1	442296922
High	O75367	3.299	5	1	1	1	369	39.2	9.83	2.57	MACROH2A1	8.30382e+06
High	O75369	23.862	5	12	14	5	2602	278	5.73	22.26	FLNB	128615111
High	O75390	5.044	5	2	2	2	466	51.7	8.32	2.54	CS	1.63454e+07
Medium	O75445	0.816	0	1	1	1	5202	575.2	6.83	0	USH2A	130572944
High	O75449	2.38	2	1	1	1	491	55.9	6.9	2.22	KATNA1	42121968
High	O75494	29.121	4	16	18	16	4684	531.5	5.96	27.46	SRSF10	1.45425e+09
High	O75533	2.099	1	1	2	1	1304	145.7	7.09	4.14	SF3B1	6692133
High	O75874	10.993	8	3	4	3	414	46.6	7.01	7.44	IDH1	47848129
High	O75891	10.603	7	6	6	6	902	98.8	5.94	4.06	ALDH1L1	101224608
High	O75955	7.733	7	2	2	2	427	47.3	7.49	2.36	FLOT1	10064288
High	O75976	1.541	1	1	1	1	1380	152.8	6.05	2	CPD	203599088
High	O94925	2.959	3	1	1	1	669	73.4	7.77	0	GLS	6.97591e+06
High	O95197	2.002	1	1	1	1	1032	112.5	4.96	1.88	RTN3	12716036
High	O95232	3.589	6	2	2	2	529	56.5	5.4	0	LUC7L3	879505499
High	O95445	1.921	7	2	3	2	188	21.2	6.01	3.49	APOM	178369252
High	O95782	1.417	1	1	1	1	977	107.5	7.03	0	AP2A1	3.89022e+06
High	O95832	5.699	8	1	1	1	211	22.7	8.09	3.5	CLDN1	2.09389e+06
High	P00338	6.741	9	3	4	2	332	36.7	8.27	4.67	LDHA	40640579
High	P00488	1.974	1	1	2	1	732	83.2	6	3.45	F13A1	21514578
High	P00734	23.831	6	4	8	4	622	70	5.9	18.56	F2	525821554
High	P00736	7.993	6	3	3	3	705	80.1	6.21	5.06	C1R	3.08749e+07
High	P00738	1.532	2	1	1	1	406	45.2	6.58	2.44	HP	25021980
High	P00747	1.375	1	1	2	1	810	90.5	7.24	0	PLG	31910468
High	P00966	1.804	5	2	2	2	412	46.5	8.02	4.06	ASS1	298530874
High	P01008	9.918	7	4	9	4	464	52.6	6.71	11.15	SERPINC1	583343000
High	P01023	24.465	6	6	21	4	1474	163.2	6.46	30.43	A2M	5.53466e+09
High	P01024	53.498	14	17	22	17	1663	187	6.4	41.82	C3	668589816
High	P01031	2.204	1	1	1	1	1676	188.2	6.52	2.45	C5	42563764
High	P01033	5.663	14	2	2	2	207	23.2	8.1	2.82	TIMP1	2.03378e+07
High	P01042	1.891	1	1	1	1	644	71.9	6.81	1.77	KNG1	73861928
High	P01130	20.609	10	6	7	6	860	95.3	5.05	13.33	LDLR	1.10933e+08
High	P02042	5.225	13	2	5	2	147	16	8.05	7.44	HBD	1022133504
High	P02452	8.388	4	4	4	4	1464	138.8	5.8	8.3	COL1A1	1.99995e+08
High	P02461	2.534	1	1	1	1	1466	138.5	6.61	2.58	COL3A1	73146992
High	P02462	9.25	2	3	3	3	1669	160.5	8.28	6.54	COL4A1	47185316
High	P02533	10.241	10	5	7	2	472	51.5	5.16	10.47	KRT14	104083474
High	P02538	9.31	11	6	6	1	564	60	8	6.63	KRT6A	53367439
Medium	P02545	0.822	2	1	1	1	664	74.1	7.02	0	LMNA	6.34043e+06
High	P02647	3.144	6	1	1	1	267	30.8	5.76	2.53	APOA1	15491095
High	P02649	22.886	22	6	7	6	317	36.1	5.73	18.29	APOE	426644836
High	P02656	6.302	16	1	1	1	99	10.8	5.41	3.7	APOC3	23033052
High	P02671	1.122	1	1	1	1	866	94.9	6.01	2.29	FGA	89937248
High	P02679	2.105	2	1	1	1	453	51.5	5.62	1.61	FGG	29810472
High	P02748	2.472	2	1	1	1	559	63.1	5.59	0	C9	12068207
High	P02751	65.333	45	15	22	15	417	272.2	8.1	51.37	FN1	9.95077e+08
High	P02768	19.389	8	6	15	6	609	69.3	6.28	30.14	ALB	1428664700
High	P02786	5.652	4	2	2	2	760	84.8	6.61	3.72	TFRC	12983455
High	P02788	1.883	1	1	1	1	710	78.1	8.12	2.08	LTF	117903560
High	P02794	3.325	11	2	2	2	183	21.2	5.55	0	FTH1	8531663
High	P03956	15.03	14	6	9	6	469	54	6.96	18.79	MMP1	245308146
High	P04003	1.475	1	1	1	1	597	67	7.3	0	C4BPA	212922576
High	P04004	5.083	5	2	3	2	478	54.3	5.8	5.11	VTN	182112580
High	P04062	1.588	1	1	1	1	536	59.7	7.61	0	GBA1	14334201
High	P04075	12.988	18	5	5	5	364	39.4	8.09	11.21	ALDOA	179809799
High	P04083	6.746	12	3	4	3	346	38.7	7.02	6.27	ANXA1	59384300
High	P04114	35.93	3	12	30	12	4563	515.2	7.05	50.69	APOB	4.47821e+09
High	P04179	53.344	26	18	22	18	806	89.3	5.26	40.14	SOD2	540534250
High	P04264	64.789	32	22	31	19	644	66	8.12	52.13	KRT1	1.96659e+09
High	P04275	2.692	1	2	2	2	2813	309.1	5.48	0	VWF	74959312
High	P04406	89.671	43	12	29	12	335	36	8.46	85.99	GAPDH	2.64333e+08
High	P05023	21.158	11	9	10	9	1023	112.8	5.49	16.25	ATP1A1	156914877
High	P05106	1.342	1	1	1	1	788	87	5.24	0	ITGB3	12146841
High	P05107	2.344	2	2	2	2	769	84.7	6.98	0	ITGB2	28709434
High	P05120	16.28	17	5	5	5	415	46.6	5.63	7.52	SERPINB2	4.55577e+07
High	P05121	1.808	2	1	1	1	402	45	7.2	1.99	SERPINE1	318254208
High	P05362	22.72	13	6	9	6	532	57.8	7.99	21.63	ICAM1	107339123
High	P05546	7.838	2	1	2	1	499	57	6.9	2.44	SERPIND1	125517488
High	P05556	14.591	11	7	9	7	798	88.4	5.39	8.75	ITGB1	314387530
High	P05787	12.785	12	6	7	2	483	53.7	5.59	8.37	KRT8	20739242
High	P06396	4.018	4	2	2	2	782	85.6	6.28	2.2	GSN	15866139
High	P06737	16.963	11	9	12	4	847	97.1	7.17	5.65	PYGL	2.47037e+08
High	P06756	6.403	3	3	4	3	1048	116	5.68	4.45	ITGAV	5.58326e+07
High	P07195	17.528	25	7	10	6	334	36.6	6.05	18.26	LDHB	3.15217e+09
High	P07339	19.57	22	7	9	7	412	44.5	6.54	10.73	CTSD	416222204
High	P07355	55.408	47	14	20	14	339	38.6	7.75	33.33	ANXA2	4.99747e+08
High	P07437	17.631	17	6	7	1	444	49.6	4.89	14.65	TUBB	13877988
High	P07602	7.696	6	2	3	2	524	58.1	5.17	7.03	PSAP	16989926
High	P07686	3.688	3	1	1	1	556	63.1	6.76	0	HEXB	49673608
High	P07737	2.574	10	1	1	1	140	15	8.27	2.23	PFN1	6.80687e+06
High	P07814	22.884	8	9	12	9	1512	170.5	7.33	18.15	EPRS1	1.80652e+08
High	P07858	5.513	9	3	5	3	339	37.8	6.3	3.85	CTSB	109628182
High	P07900	5.612	5	3	3	2	732	84.6	5.02	2.03	HSP90AA1	69441508
High	P07942	23.912	6	8	10	8	1786	197.9	4.94	19.31	LAMB1	1.62343e+08
High	P07996	87.566	23	25	43	22	1170	129.3	4.94	80.13	THBS1	3.64321e+09
High	P08123	2.154	1	2	8	2	1366	129.2	8.95	11.04	COL1A2	8.72634e+07
High	P08133	27.597	17	9	12	9	673	75.8	5.6	23.37	ANXA6	1.68387e+08
High	P08195	8.963	5	3	3	3	630	68	5.01	5.28	SLC3A2	56705145
High	P08311	1.494	4	1	1	1	255	28.8	11.19	0	CTSG	990025
High	P08572	9.959	2	3	3	3	1712	167.4	8.66	5.9	COL4A2	85166390
High	P08648	2.476	1	1	1	1	1049	114.5	5.77	2.61	ITGA5	7999355
High	P08727	8.843	12	5	5	3	400	44.1	5.14	2.1	KRT19	45183913
High	P08758	22.365	28	8	11	8	320	35.9	5.05	22.51	ANXA5	2.76648e+08
High	P08865	24.112	36	6	7	6	295	32.8	4.87	20.76	RPSA	115384524
High	P08962	7.111	5	2	3	2	238	25.6	7.81	7.04	CD63	283004181
High	P09525	20.099	29	8	10	8	319	35.9	6.13	15.45	ANXA4	2.40294e+08
High	P0C0L4	8.922	3	4	4	4	1744	192.7	7.08	5.8	C4A	98776900
High	P0DMV9	48.945	25	15	22	13	641	70	5.66	45.55	HSPA1B	504757752
High	P0DUB6	2.413	2	1	1	1	511	57.7	6.93	0	AMY1A	20572350
High	P10768	1.823	3	1	1	1	282	31.4	7.02	0	ESD	10586569
High	P11047	30.943	8	9	9	9	1609	177.5	5.12	21.79	LAMC1	1.1491e+08
High	P11142	91.169	41	21	39	19	646	70.9	5.52	97.94	HSPA8	493240357
High	P11166	7.533	5	2	3	2	492	54	8.72	3.79	SLC2A1	3.35441e+07
High	P11169	4.26	4	1	1	1	496	53.9	7.2	2.12	SLC2A3	7640096
High	P11216	27.984	13	9	13	4	843	96.6	6.86	13.23	PYGB	123296154
High	P11279	8.733	8	3	3	3	417	44.9	8.75	7.32	LAMP1	106241955
High	P11413	16.906	15	8	12	8	515	59.2	6.84	14.89	G6PD	1.87073e+08
High	P11586	13.257	8	6	8	6	935	101.5	7.3	17.42	MTHFD1	140677906
High	P11717	37.868	8	17	23	17	2491	274.2	5.94	27.25	IGF2R	7.54616e+08
High	P11766	4.002	7	2	3	2	374	39.7	7.49	4.05	ADH5	20716432
High	P11908	1.985	4	1	1	1	318	34.7	6.61	0	PRPS2	14723928
High	P12110	3.295	1	1	1	1	1019	108.5	6.21	2.88	COL6A2	14564456
High	P12111	12.415	2	4	4	4	3177	343.5	6.68	10.41	COL6A3	1.00843e+08
High	P12259	4.268	1	2	3	2	2224	251.5	6.05	7.31	F5	138528184
High	P12270	3.172	1	2	2	2	2363	267.1	5.02	3.16	TPR	12878650
Medium	P12429	0.872	3	1	1	1	323	36.4	5.92	1.6	ANXA3	5952944
High	P12814	3.554	1	1	1	1	892	103	5.41	3.29	ACTN1	8576526
High	P12955	5.037	4	2	3	2	493	54.5	6	6.26	PEPD	6.22826e+07
High	P13473	4.319	5	2	4	2	410	44.9	5.63	9.27	LAMP2	124379349
High	P13497	1.558	1	1	1	1	986	111.2	6.9	1.95	BMP1	7.855e+06
High	P13645	63.767	38	20	27	18	584	58.8	5.21	62.66	KRT10	1.76897e+08
High	P13647	7.904	7	5	5	1	590	62.3	7.74	4.57	KRT5	12009517
High	P13796	9.774	7	4	4	4	627	70.2	5.43	5.85	LCP1	8.5181e+07
High	P13804	4.325	6	1	1	1	333	35.1	8.38	2.67	ETFA	15351721
High	P14543	10.196	5	4	6	4	1247	136.3	5.29	7.44	NID1	103594691
High	P14550	6.598	6	2	4	1	325	36.6	6.79	6.17	AKR1A1	42185184
High	P14868	15.968	17	7	7	7	501	57.1	6.55	10.04	DARS1	1.16088e+08
High	P14923	1.296	1	1	1	1	745	81.7	6.14	1.62	JUP	23666698
High	P15121	41.878	42	10	20	9	316	35.8	6.98	27.76	AKR1B1	8.25234e+08
High	P15144	7.88	4	3	3	3	967	109.5	5.48	0	ANPEP	2.17185e+07
High	P15880	3.087	4	1	1	1	293	31.3	10.24	1.86	RPS2	2.2129e+06
High	P16070	2.837	3	2	3	2	742	81.5	5.33	2.02	CD44	460851652
High	P16152	2.622	5	1	1	1	277	30.4	8.32	0	CBR1	6098915
High	P16278	11.703	9	4	4	4	677	76	6.57	6.67	GLB1	5.24783e+07
High	P16401	14.01	15	5	8	5	504	55.1	6.61	7.5	H1-5	1.16388e+09
High	P16402	3.995	20	3	5	1	128	13.5	10.58	7.96	H1-3	1395791972
High	P17174	1.147	2	1	1	1	413	46.2	7.01	1.64	GOT1	49961108
High	P17987	35.381	22	9	13	9	556	60.3	6.11	24.94	TCP1	3.32514e+08
Medium	P18206	0.93	1	1	1	1	1134	123.7	5.66	1.97	VCL	15973653
High	P18669	3.222	4	1	2	1	254	28.8	7.18	4.2	PGAM1	32141970
High	P19397	1.497	4	1	1	1	219	24.3	7.52	2.11	CD53	12633641
High	P19623	1.517	3	1	1	1	302	33.8	5.49	0	SRM	7812619
High	P19823	8.524	4	3	5	3	946	106.4	6.86	4.99	ITIH2	1.4352e+08
High	P20073	3.802	3	1	1	1	488	52.7	5.68	2.26	ANXA7	7.10955e+06
Medium	P20594	0.843	2	1	1	1	1047	116.9	6.87	0	NPR2	5433858
High	P20742	20.999	2	3	17	1	1482	163.8	6.38	20.36	PZP	636711584
High	P21281	5.097	4	1	2	1	511	56.5	5.81	2.28	ATP6V1B2	15185914
High	P21333	258.884	38	70	100	62	2647	280.6	6.06	214.39	FLNA	3124020766
High	P21399	11.535	9	6	7	6	889	98.3	6.68	9.35	ACO1	188365748
Medium	P21730	0.93	3	1	1	1	350	39.3	9.01	0	C5AR1	6788339
High	P21980	3.583	2	1	1	1	687	77.3	5.22	3.04	TGM2	13912887
High	P22105	2.17	0	1	1	1	4244	458.1	5.17	0	TNXB	15358420
High	P22314	74.077	21	16	25	16	1058	117.8	5.76	58.67	UBA1	5.05014e+08
High	P23142	43.088	11	8	31	8	703	77.2	5.22	68.34	FBLN1	5321050654
High	P23378	14.395	2	1	6	1	1020	112.7	7.11	8.21	GLDC	402119132
High	P23381	2.871	3	1	1	1	471	53.1	6.23	2.06	WARS1	5433206
High	P23396	5.366	19	4	5	4	243	26.7	9.66	4.44	RPS3	81094029
High	P23526	29.224	27	11	17	11	432	47.7	6.34	35.66	AHCY	895044232
High	P23528	1.125	7	1	1	1	166	18.5	8.09	0	CFL1	7.47004e+06
High	P24043	4.338	1	2	2	2	3122	343.7	6.4	1.83	LAMA2	13401716
High	P24821	3.437	1	2	2	2	2201	240.7	4.89	2.77	TNC	27139312
High	P25391	14.636	3	7	7	7	3075	336.9	6.35	11.98	LAMA1	240659741
High	P25705	10.47	2	1	5	1	553	59.7	9.13	10.91	ATP5F1A	412800264
High	P25789	3.049	4	1	1	1	261	29.5	7.72	0	PSMA4	21757924
High	P26006	3.31	2	2	2	2	1051	116.5	6.77	0	ITGA3	17074746
High	P26038	17.163	16	10	14	10	577	67.8	6.4	14.21	MSN	3.32186e+08
High	P26639	10.172	6	5	6	5	723	83.4	6.67	5.13	TARS1	7.31398e+07
High	P26640	10.578	5	5	5	5	1264	140.4	7.59	7.19	VARS1	4.06148e+07
High	P26641	5.441	6	2	2	2	437	50.1	6.67	0	EEF1G	39975722
High	P27105	14.162	18	3	3	3	288	31.7	7.88	8.25	STOM	2.52963e+07
Medium	P27348	0.853	5	1	1	1	245	27.7	4.78	0	YWHAQ	1540681
High	P27487	18.944	11	7	9	7	766	88.2	6.04	14.22	DPP4	2.8772e+08
High	P27694	3.128	2	1	1	1	616	68.1	7.21	2.23	RPA1	8520337
High	P27701	6.892	9	2	3	2	267	29.6	5.24	6.85	CD82	43540199
High	P27708	4.508	1	1	1	1	2225	242.8	6.46	2.86	CAD	3.43735e+06
High	P28799	3.896	3	2	2	2	593	63.5	6.83	2.52	GRN	50178076
High	P29144	67.758	20	20	28	20	1249	138.3	6.32	52.41	TPP2	535764546
High	P29350	3.823	5	2	2	2	595	67.5	7.78	4.17	PTPN6	18291401
High	P29401	17.423	9	4	4	4	623	67.8	7.66	10.77	TKT	2.58663e+07
High	P30153	16.047	13	5	5	5	589	65.3	5.11	12.98	PPP2R1A	1.36283e+08
High	P30566	1.423	2	1	1	1	484	54.9	7.11	0	ADSL	4.06146e+06
High	P31146	5.479	6	2	2	2	461	51	6.68	3.19	CORO1A	29340530
High	P31939	18.889	16	7	8	7	592	64.6	6.71	11.28	ATIC	50042911
High	P33993	3.292	3	1	1	1	719	81.3	6.46	0	MCM7	2924538
High	P34896	10.295	14	6	6	6	483	53	7.71	1.78	SHMT1	191780053
High	P34897	6.431	5	2	2	2	504	56	8.53	5.05	SHMT2	25327390
High	P35442	6.919	4	4	4	1	1172	129.9	4.83	5.91	THBS2	982716
High	P35443	15.246	6	4	5	2	961	105.8	4.68	13.84	THBS4	97369053
High	P35527	33.339	26	10	14	9	623	62	5.24	27.42	KRT9	3.36019e+08
High	P35573	4.236	1	1	1	1	1532	174.7	6.76	0	AGL	1.79173e+06
High	P35579	50.13	11	16	22	16	1960	226.4	5.6	40.24	MYH9	353020926
Medium	P35613	1.036	2	1	1	1	385	42.2	5.66	1.76	BSG	268727520
High	P35908	64.551	42	22	28	17	639	65.4	8	48.1	KRT2	1.19875e+09
High	P35998	3.713	6	2	2	2	433	48.6	5.95	3.3	PSMC2	22631463
High	P36871	13.296	9	4	5	4	562	61.4	6.76	9.38	PGM1	105267303
Medium	P36957	0.864	2	1	1	1	453	48.7	8.95	1.8	DLST	94999712
High	P37837	1.67	3	1	1	1	337	37.5	6.81	2.64	TALDO1	17591966
High	P38606	4.034	3	2	2	2	617	68.3	5.52	4.43	ATP6V1A	39629128
High	P38646	1.693	1	1	3	1	679	73.6	6.16	3.96	HSPA9	67724280
High	P38919	3.843	7	2	2	1	411	46.8	6.73	1.88	EIF4A3	3.45501e+06
High	P40227	11.682	12	5	6	5	531	58	6.68	4.12	CCT6A	103906175
High	P40261	7.128	15	3	3	3	264	29.6	5.74	4.26	NNMT	1.02556e+08
Medium	P40926	0.982	3	1	1	1	338	35.5	8.68	0	MDH2	18132616
High	P41091	4.231	5	1	1	1	472	51.1	8.4	2.72	EIF2S3	1.83223e+06
High	P41252	34.263	14	14	15	14	1262	144.4	6.15	26.25	IARS1	2.22606e+08
High	P42224	32.971	16	11	17	11	750	87.3	6.05	28.04	STAT1	4.00368e+08
High	P42677	12.072	7	5	6	3	757	82.8	4.6	10.35	RPS27	565502738
High	P43007	1.767	2	1	1	1	532	55.7	6.25	0	SLC1A4	20264032
High	P43490	56.506	48	15	22	15	491	55.5	7.15	48.48	NAMPT	4.75679e+08
High	P46063	2.874	2	1	2	1	649	73.4	7.88	2.81	RECQL	18431024
Medium	P46781	0.867	5	1	1	1	194	22.6	10.65	0	RPS9	8369531
Medium	P46976	0.874	2	1	1	1	350	39.4	5.53	0	GYG1	4349804
High	P47897	8.849	6	4	5	4	775	87.7	7.15	9.54	QARS1	6.12566e+07
High	P47914	45.034	26	9	17	4	463	50.4	9.03	42.52	RPL29	9.28297e+08
Medium	P48169	0.924	4	1	1	1	554	61.6	9.55	0	GABRA4	22118906
High	P48643	27.949	21	9	11	8	541	59.6	5.66	23.06	CCT5	269699991
High	P49189	3.123	2	1	2	1	494	53.8	5.87	1.75	ALDH9A1	19633649
High	P49327	189.773	29	49	71	49	2511	273.3	6.44	168.88	FASN	1.93743e+09
High	P49368	30.272	23	10	13	10	545	60.5	6.49	28	CCT3	280025613
High	P49591	2.512	4	2	2	2	514	58.7	6.43	0	SARS1	38608397
High	P49748	1.804	2	1	1	1	655	70.3	8.75	2.16	ACADVL	38830540
High	P50570	5.298	4	3	4	3	870	98	7.44	3.05	DNM2	133668296
High	P50990	24.116	22	9	10	9	548	59.6	5.6	22.05	CCT8	222941217
High	P50991	29.218	18	9	13	8	539	57.9	7.83	24.57	CCT4	327314554
High	P51148	4.729	11	2	2	2	216	23.5	8.41	2.54	RAB5C	39867115
High	P51149	9.483	18	3	3	3	207	23.5	6.7	7.43	RAB7A	60903071
High	P51570	1.668	3	1	1	1	392	42.2	6.46	0	GALK1	9108355
High	P51665	8.281	9	2	2	2	324	37	6.77	5.39	PSMD7	1.7655e+06
High	P51810	2.902	3	1	1	1	404	43.8	7.58	2.87	GPR143	4751837
High	P52209	7.474	7	2	2	2	483	53.1	7.23	3.6	PGD	2.01092e+07
High	P53396	46.181	16	14	20	14	1101	120.8	7.33	33.6	ACLY	4.47014e+08
High	P53597	2.361	3	1	1	1	346	36.2	8.79	2.44	SUCLG1	15411393
High	P53992	5.784	3	2	2	2	1094	118.2	7.06	1.74	SEC24C	5098704
High	P54136	5.218	4	2	2	2	660	75.3	6.68	2.74	RARS1	5541568
High	P55060	23.079	11	7	8	7	971	110.3	5.77	13.95	CSE1L	5.73017e+07
High	P55786	3.829	2	2	2	2	919	103.2	5.72	4.52	NPEPPS	16231755
High	P56192	3.836	4	2	2	2	900	101.1	6.16	5.11	MARS1	1.8459e+07
High	P57721	39.083	8	18	18	10	2725	290.8	5.97	34.37	PCBP3	714574666
Medium	P59998	1.041	5	1	1	1	168	19.7	8.43	0	ARPC4	12811873
High	P60709	46.61	44	12	22	12	375	41.7	5.48	42.07	ACTB	1781018164
High	P60842	10.32	13	4	5	3	406	46.1	5.48	10.4	EIF4A1	156394793
High	P60900	2.063	5	1	1	1	246	27.4	6.76	2.01	PSMA6	13730834
High	P61158	3.581	9	2	2	2	418	47.3	5.88	5.1	ACTR3	36779864
Medium	P61160	0.978	4	1	1	1	394	44.7	6.74	0	ACTR2	21620768
High	P61163	8.495	10	2	2	2	376	42.6	6.64	6.13	ACTR1A	1.46495e+07
High	P61204	3.447	12	2	2	2	181	20.6	7.43	1.97	ARF3	73179328
High	P61221	1.717	2	1	1	1	599	67.3	8.34	1.7	ABCE1	10448107
High	P61224	4.16	7	1	1	1	184	20.8	5.78	2.14	RAP1B	4.28212e+06
High	P61978	1.319	3	1	1	1	463	50.9	5.54	2.09	HNRNPK	5282767
High	P62136	1.739	3	1	1	1	330	37.5	6.33	2.5	PPP1CA	9886122
High	P62191	9.577	8	2	2	2	440	49.2	6.21	5.66	PSMC1	22118347
High	P62195	3.672	3	1	1	1	406	45.6	7.55	1.63	PSMC5	5730341
High	P62249	1.094	8	1	1	1	146	16.4	10.21	0	RPS16	14424584
High	P62269	2.263	14	2	2	2	152	17.7	10.99	0	RPS18	14778067
High	P62714	6.863	12	2	2	2	309	35.6	5.43	2.75	PPP2CB	301499820
High	P62805	36.503	53	8	26	8	103	11.4	11.36	58.47	H4C1; H4C11; H4C12; H4C13; H4C14; H4C15; H4C16; H4C2; H4C3; H4C4; H4C5; H4C6; H4C8; H4C9	3.7512e+09
High	P62826	4.14	15	2	2	2	216	24.4	7.49	3.98	RAN	11240294
High	P62879	4.646	6	2	2	2	340	37.3	6	2.22	GNB2	61041910
Medium	P62906	0.79	4	1	1	1	217	24.8	9.94	1.84	RPL10A	20334472
High	P62937	2.347	5	1	2	1	165	18	7.81	3.36	PPIA	7856719
High	P62987	12.783	30	4	8	4	128	14.7	9.83	16.48	UBA52	402104980
High	P63104	6.627	13	2	2	2	245	27.7	4.79	2.77	YWHAZ	1.95986e+06
High	P63244	23.778	21	5	8	5	317	35.1	7.69	12.66	RACK1	189485095
High	P68104	32.839	27	9	15	4	462	50.1	9.01	36.22	EEF1A1	1.47594e+08
High	P68363	25.772	23	8	12	8	451	50.1	5.06	21.49	TUBA1B	243978096
High	P68371	18.381	17	6	8	1	445	49.8	4.89	14.72	TUBB4B	88357991
High	P69905	26.21	35	4	11	4	142	15.2	8.68	24.52	HBA1; HBA2	1014387997
High	P78371	53.55	31	11	17	11	535	57.5	6.46	39.12	CCT2	324298054
High	P78417	5.655	10	2	3	2	241	27.5	6.6	6.46	GSTO1	60631112
Medium	P78509	0.925	0	1	1	1	3460	388.1	5.88	1.74	RELN	5558041
High	P78527	28.749	4	12	18	12	4128	468.8	7.12	22.15	PRKDC	1.40532e+08
Medium	P80297	1.024	20	1	1	1	61	6.1	7.96	0	MT1X	2.4546e+06
Medium	P81605	0.992	10	1	1	1	110	11.3	6.54	1.92	DCD	7.3924e+06
High	P98160	3.23	0	1	1	1	4391	468.5	6.51	0	HSPG2	1.00552e+06
High	Q00610	186.118	32	42	67	42	1675	191.5	5.69	154.62	CLTC	23536306
High	Q01082	19.78	5	8	8	8	2364	274.4	5.57	15.2	SPTBN1	102745697
High	Q01518	15.142	12	4	5	4	475	51.9	8.06	9.95	CAP1	340282329
High	Q02040	8.157	4	3	4	3	739	83.1	7.03	4.26	AKAP17A	9.43696e+09
Medium	Q02388	0.81	0	1	1	1	2944	295	6.27	0	COL7A1	13980150
High	Q02809	4.713	3	2	2	2	727	83.5	6.95	3.6	PLOD1	6049840
High	Q05707	158.888	32	44	63	44	1796	193.4	5.3	118.6	COL14A1	3.65996e+09
High	Q06210	3.779	3	2	2	2	699	78.8	7.11	1.73	GFPT1	9118956
High	Q07954	19.83	2	7	9	7	4544	504.3	5.39	18.86	LRP1	5.98572e+07
High	Q08211	32.862	10	10	13	10	1270	140.9	6.84	23.51	DHX9	1.83016e+08
High	Q08380	96.359	39	19	34	19	585	65.3	5.27	75.19	LGALS3BP	2.33495e+09
High	Q08431	4.921	9	3	4	3	387	43.1	8.15	2.03	MFGE8	5.63909e+07
High	Q08722	2.387	5	2	2	2	323	35.2	7.21	0	CD47	77053781
High	Q12933	212.796	58	27	85	27	531	55.9	7.84	220.25	TRAF2	7.50791e+09
High	Q13162	1.609	3	1	1	1	271	30.5	6.29	0	PRDX4	8943923
High	Q13200	24.659	12	7	7	7	908	100.1	5.2	18.07	PSMD2	1.30538e+08
High	Q13303	8.16	8	2	3	2	367	41	9	5.28	KCNAB2	1.095e+07
Medium	Q13395	0.806	0	1	1	1	1621	181.6	7.05	2.07	TARBP1	28521984
High	Q13509	11.774	13	5	5	1	450	50.4	4.93	11.06	TUBB3	7356762
High	Q13751	26.03	9	8	8	8	1172	129.5	7.21	10.27	LAMB3	59352612
High	Q13753	15.986	6	7	8	7	1193	130.9	6.19	15.44	LAMC2	1.41618e+08
High	Q13813	42.452	9	16	18	16	2472	284.4	5.35	30.18	SPTAN1	4.88786e+08
High	Q14108	3.099	3	1	2	1	478	54.3	5.14	4.08	SCARB2	16708722
High	Q14112	5.228	2	2	2	2	1375	151.2	5.29	1.73	NID2	5868556
High	Q14254	10.938	12	4	4	4	428	47	5.25	7.24	FLOT2	84689247
High	Q14624	3.404	2	2	3	2	930	103.3	6.98	0	ITIH4	86209614
High	Q14697	1.82	2	1	1	1	944	106.8	6.14	0	GANAB	1.59923e+06
High	Q14764	9.137	4	3	4	3	893	99.3	5.48	6.52	MVP	4.83746e+07
High	Q14767	14.858	4	6	7	6	1821	194.9	5.19	11.16	LTBP2	120033238
Medium	Q14789	0.901	0	1	1	1	3259	375.8	5	0	GOLGB1	38103868
High	Q14956	1.826	2	1	2	1	572	63.9	6.64	1.75	GPNMB	35951704
High	Q14974	27.744	14	8	9	8	876	97.1	4.78	16.36	KPNB1	5.47805e+07
High	Q15008	4.268	4	1	1	1	389	45.5	5.62	2.28	PSMD6	541465
High	Q15063	5.559	4	3	3	3	836	93.3	7.53	5.22	POSTN	1.22926e+07
High	Q15075	1.718	1	1	1	1	1411	162.4	5.68	0	EEA1	12348175
High	Q15365	114.285	27	20	41	20	1028	108.5	5.43	93.37	PCBP1	3.16204e+09
High	Q15493	5.815	9	2	3	2	299	33.2	6.25	4.92	RGN	7.17238e+06
High	Q15582	22.743	10	6	10	6	683	74.6	7.71	13.02	TGFBI	189200737
High	Q15758	9.377	8	3	3	3	541	56.6	5.48	3.15	SLC1A5	68999358
High	Q15836	2.269	17	1	1	1	100	11.3	8.79	0	VAMP3	3.5167e+06
High	Q15878	1.836	1	1	1	1	2313	261.6	8.24	1.99	CACNA1E	6.00956e+06
Medium	Q16394	0.931	3	1	1	1	746	86.2	9.04	2.42	EXT1	4779617
High	Q16401	2.057	3	1	1	1	504	56.2	5.48	0	PSMD5	3.46275e+06
High	Q16555	3.78	5	2	2	2	572	62.3	6.38	2.03	DPYSL2	58431208
Medium	Q16566	1.071	1	1	1	1	473	51.9	5.82	1.83	CAMK4	24629010
High	Q16658	4.293	3	1	1	1	493	54.5	7.24	3.11	FSCN1	33494218
High	Q16777	12.193	27	3	7	1	129	14	10.9	12.75	H2AC20	486974613
High	Q16778	17.046	27	3	8	1	126	13.9	10.32	11.22	H2BC21	79003480
High	Q16822	2.413	3	2	2	2	640	70.7	7.62	0	PCK2	2.30131e+07
High	Q16853	2.141	1	1	2	1	763	84.6	6.52	4.74	AOC3	39098008
High	Q2M2H8	22.983	2	3	5	1	2515	277.8	5.21	15.59	MGAM2	240049376
High	Q3T160	31.029	29	10	13	10	434	47.1	7.39	24.92	NPM1	612519432
High	Q5JWR5	1.389	1	1	1	1	2465	277.2	6.29	0	DOP1A	28397718
High	Q5QNW6	18.403	27	4	9	2	126	13.9	10.32	14.15	H2BC18	10179949866
High	Q5T749	776.846	46	86	597	86	2477	272.2	5.5	1588.08	KPRP	2.24514e+11
High	Q5VTB9	1.198	4	1	1	1	566	62.7	6.04	1.96	RNF220	617906
High	Q66LE6	1.744	2	1	1	1	453	52	6.39	0	PPP2R2D	2.69848e+06
Medium	Q6SA08	0.799	2	1	1	1	328	37.4	8.57	0	TSSK4	4834469
Medium	Q6W2J9	0.85	1	1	1	1	1755	192.1	6.48	0	BCOR	220612320
Medium	Q6ZMT4	0.888	1	1	1	1	941	106.5	8.06	1.79	KDM7A	58193616
High	Q6ZU15	2.093	2	1	1	1	432	50	6.24	2.1	SEPTIN14	9917574
Medium	Q71F78	1.034	5	1	2	1	164	17.3	9.13	1.98	LCA10	60711788
Medium	Q7Z4Q2	0.796	1	1	1	1	680	74.5	5.11	1.65	HEATR3	17039228
Medium	Q7Z5H4	0.789	2	1	1	1	357	40.8	9.2	0	VN1R5	23367086
Medium	Q7Z7A1	0.992	1	1	1	1	2325	268.7	5.55	0	CNTRL	9673317
High	Q7Z7L8	1.616	6	1	1	1	435	46.1	9.99	0	C11orf96	14875014
Medium	Q86UW6	1.067	1	1	1	1	1770	198.7	5.21	0	N4BP2	169316112
High	Q86UX7	6.047	5	3	3	3	667	75.9	6.98	7.01	FERMT3	71867722
High	Q86VP6	2.415	1	1	1	1	1230	136.3	5.78	1.88	CAND1	993846
High	Q86X55	3.076	2	1	1	1	608	65.8	6.73	0	CARM1	4.26043e+06
High	Q8IYE0	1.39	1	1	1	1	955	112.7	8.48	1.71	CCDC146	8734529
High	Q8IZ83	3.762	2	1	1	1	802	85.1	6.79	3.47	ALDH16A1	26026730
High	Q8L636	92.946	11	35	40	35	4646	532.1	6.4	68.5	NCL	6.52745e+08
High	Q8N1N4	94.09	37	25	34	25	858	95.3	6.83	75.64	KRT78	1.83291e+09
High	Q8N2S1	41.54	10	12	16	12	1624	173.3	5.43	28.84	LTBP4	1.8064e+08
High	Q8NBI5	1.813	2	1	1	1	491	54.5	8.53	0	SLC43A3	5.87931e+06
High	Q8NC42	2.21	9	2	2	2	400	43.1	6.54	4.24	RNF149	7270042
Medium	Q8TDR4	0.917	6	1	1	1	215	23.8	9.67	0	TCP10L	67702192
High	Q8TF72	1.117	0	1	1	1	1996	216.7	7.8	2.31	SHROOM3	25540428
High	Q8WUD1	4.617	12	2	2	2	216	24.2	7.83	0	RAB2B	19019850
High	Q8WUM4	24.53	12	9	11	9	868	96	6.52	17.26	PDCD6IP	148887382
High	Q8WWI5	3.291	4	2	3	2	657	73.3	8.6	1.65	SLC44A1	6841735
High	Q92542	1.848	3	2	2	2	709	78.4	5.99	0	NCSTN	46037519
High	Q92616	1.091	0	1	1	1	2671	292.5	7.43	0	GCN1	38882940
High	Q92626	100.015	24	24	31	24	1479	165.2	7.17	69.98	PXDN	7.75687e+08
High	Q92841	2.971	2	1	2	1	729	80.2	8.27	4.14	DDX17	1.69753e+09
High	Q93099	2.797	2	1	1	1	445	49.9	6.96	0	HGD	3.94309e+06
Medium	Q969J2	0.883	2	1	1	1	545	61.5	7.61	0	ZKSCAN4	48675808
High	Q969S9	11.765	2	1	4	1	779	86.5	6.51	13.94	GFM2	203326964
High	Q96E17	3.534	8	2	2	2	227	25.9	5.24	4.07	RAB3C	39294564
High	Q96F07	3.682	1	1	2	1	1278	148.3	7.31	4.73	CYFIP2	7237817
High	Q96HU8	1.376	6	1	2	1	199	22.5	8.76	4.32	DIRAS2	419877984
Medium	Q96I59	0.879	1	1	1	1	477	54.1	7.24	0	NARS2	37581236
Medium	Q96IY4	0.816	2	1	1	1	423	48.4	7.71	0	CPB2	38048084
High	Q96QK1	7.211	5	3	3	3	796	91.6	5.49	4.72	VPS35	3.34768e+07
High	Q96QV6	6.542	30	3	5	1	131	14.2	10.86	9.23	H2AC1	2612895
High	Q96RQ9	11.284	7	3	3	3	567	62.8	8.68	2.59	IL4I1	92087766
High	Q96RW7	6.551	0	2	2	2	5635	613	6.49	2.27	HMCN1	9684978
High	Q96TA1	3.205	3	1	1	1	746	84.1	6.19	2.44	NIBAN2	1.59019e+06
High	Q99460	4.469	2	2	2	2	953	105.8	5.39	4.36	PSMD1	2209530
High	Q99536	4.9	4	1	1	1	393	41.9	6.29	3.03	VAT1	10793050
High	Q99808	2.426	3	1	1	1	456	50.2	8.29	0	SLC29A1	1.49002e+06
High	Q99832	10.89	10	5	8	5	543	59.3	7.65	8.92	CCT7	212082109
Medium	Q9BQ87	0.882	2	1	1	1	522	56.7	5.62	2.02	TBL1Y	7408883
High	Q9BZQ8	3.251	2	1	1	1	928	103.1	4.78	2.39	NIBAN1	82520704
High	Q9C0H2	4.87	3	1	1	1	523	57.5	5.39	2.78	TTYH3	1.87003e+06
Medium	Q9H2G9	0.898	2	1	1	1	400	44.9	8.54	0	BLZF1	15564736
High	Q9H2H9	2.163	2	1	2	1	487	54	7.02	0	SLC38A1	18060326
High	Q9H2M3	1.391	3	1	1	1	363	40.3	5.87	0	BHMT2	20173312
High	Q9H4A4	9.502	7	3	3	3	650	72.5	5.74	3.05	RNPEP	101440937
High	Q9H4B7	7.736	8	3	4	1	451	50.3	5.17	7.16	TUBB1	1.58723e+06
Medium	Q9HCC0	1.032	3	1	1	1	563	61.3	7.68	0	MCCC2	23273698
High	Q9NQC3	1.796	1	1	1	1	1192	129.9	4.5	0	RTN4	54270820
High	Q9NR22	2.81	3	1	1	1	394	45.3	6.93	1.73	PRMT8	10084592
Medium	Q9NRG0	0.957	6	1	1	1	131	14.7	5.1	1.78	CHRAC1	144627200
High	Q9NRJ4	1.531	1	1	1	1	1543	168.9	7.55	2.04	TULP4	7999793
High	Q9NSD9	1.288	2	1	1	1	589	66.1	6.84	1.89	FARSB	5350808
High	Q9NZM1	15.349	4	6	7	6	2061	234.6	6.18	8.08	MYOF	4.67271e+07
High	Q9NZN3	10.373	9	5	5	5	535	60.8	6.57	2.28	EHD3	4.12807e+07
Medium	Q9P2L0	1.065	1	1	1	1	1181	133.5	6.38	0	WDR35	6.1436e+06
Medium	Q9UBI6	1.013	15	1	1	1	72	8	8.97	0	GNG12	4104899
High	Q9UGM3	6.014	5	1	1	1	2413	260.6	5.44	3.12	DMBT1	10168419
High	Q9UJ70	3.511	3	1	2	1	344	37.4	6.24	0	NAGK	1.60038e+07
High	Q9UK55	2.166	2	1	1	1	444	50.7	8.27	1.6	SERPINA10	9559243
Medium	Q9ULG1	0.788	1	1	1	1	1556	176.6	9.5	0	INO80	4257826
High	Q9Y262	11.552	10	5	6	5	564	66.7	6.34	9.02	EIF3L	6.89674e+07
High	Q9Y265	11.028	13	5	5	5	456	50.2	6.42	8.21	RUVBL1	6.00908e+07
High	Q9Y287	1.479	4	1	1	1	266	30.3	5.14	0	ITM2B	65386652
High	Q9Y315	6.767	14	4	4	4	318	35.2	8.94	4.17	DERA	4.12393e+07
High	Q9Y490	66.466	11	19	21	19	2541	269.6	6.07	49.82	TLN1	449351576
High	Q9Y4K0	4.742	5	3	3	3	774	86.7	6.38	6.58	LOXL2	41255290
High	Q9Y5L0	4.848	3	2	2	2	923	104.1	5.57	0	TNPO3	8.93601e+06
High	Q9Y5X9	5.859	3	1	1	1	500	56.8	7.93	3.33	LIPG	3.1149e+06
High	Q9Y678	3.782	1	1	1	1	874	97.7	5.47	2.69	COPG1	3.59633e+06
High	Q9Z1Y4	3.255	7	1	3	1	136	15.3	11.27	3.9	TRIP6	1303379520

## Sheet: Table S6
Table S6. Proteins binding to TRAF1 identified by CO-IP and MS from AQP2+ cells.
Protein FDR Confidence: Combined	Accession	Sum PEP Score	Coverage [%]	# Peptides	# PSMs	# Unique Peptides	# AAs	MW [kDa]	calc. pI	Score Sequest HT: Sequest HT	Gene Symbol	Abundances
High	P80297	3.86	20	1	1	1	61	6.1	7.96	1.99	MT1X	2328845
Medium	P62273	1.18	13	1	1	1	56	6.7	10.13	0	RPS29	1.11101e+06
High	Q9NPE3	11.465	42	2	4	2	64	7.7	9.99	4.55	NOP10	1.06261e+06
High	P42677	3.082	25	2	2	2	84	9.5	9.45	1.75	RPS27	8936050
Medium	P06703	1.209	9	1	1	1	90	10.2	5.48	2	S100A6	1.9524e+06
High	Q96FJ2	3.784	12	1	2	1	89	10.3	7.37	0	DYNLL2	1.88165e+06
Medium	P61604	0.91	10	1	1	1	102	10.9	8.92	0	HSPE1	334313
High	P81605	2.09	13	1	1	1	110	11.3	6.54	0	DCD	1.11245e+06
High	P62805	15.148	30	4	7	4	103	11.4	11.36	4.05	H4C1; H4C11; H4C12; H4C13; H4C14; H4C15; H4C16; H4C2; H4C3; H4C4; H4C5; H4C6; H4C8; H4C9	2.83779e+07
High	P01624	1.751	8	1	3	1	115	12.5	5.19	3.36	IGKV3-15	18144218
Medium	Q969Q0	0.922	7	1	1	1	106	12.5	10.65	0	RPL36AL	84032048
Medium	A0A0J9YXX1	1.011	6	1	1	1	117	12.8	8.28	0	IGHV5-10-1	5.14856e+06
High	A0A0J9YX35	3.746	9	1	2	1	117	12.8	7.85	3.95	IGHV3-64D	14906528
High	P62854	3.043	21	2	2	2	115	13	11	0	RPS26	3.52466e+06
High	P0DTE2	1.804	9	1	1	1	115	13.1	7.3	0	IGHV8-51-1	2.62642e+06
High	A2NJV5	7.013	17	3	7	3	120	13.1	7.28	6.94	IGKV2-29	2.75e+08
Medium	P60866	1.126	6	1	1	1	119	13.4	9.94	0	RPS20	2.08209e+06
High	P06312	1.487	7	1	3	1	121	13.4	5.25	6.1	IGKV4-1	118155384
High	A0A0B4J1U7	1.433	6	1	1	1	121	13.5	9.2	0	IGHV6-1	5.99724e+06
High	A0A0A0MS14	4.031	9	1	1	1	117	13.5	9.1	1.68	IGHV1-45	7453431
High	Q16778	9.328	26	3	4	3	126	13.9	10.32	2.32	H2BC21	1.77286e+07
High	Q16777	7.44	27	3	5	3	129	14	10.9	5.38	H2AC20	1.17896e+06
High	P62861	3.502	8	2	2	2	133	14.4	10.17	0	FAU	4.94722e+06
High	P25398	3.88	21	3	3	3	132	14.5	7.21	0	RPS12	7.97213e+06
High	P62987	7.817	21	3	3	3	128	14.7	9.83	1.85	UBA52	5.3825e+06
High	P35268	2.676	10	1	1	1	128	14.8	9.19	0	RPL22	1.35881e+06
High	P84243	6.208	17	3	6	3	136	15.3	11.27	2.06	H3-3A; H3-3B	5.87201e+07
Medium	O60361	1.17	7	1	1	1	137	15.5	8.57	0	NME2P1	1583861
High	P62910	2.199	10	1	1	1	135	15.9	11.33	0	RPL32	802260
High	P62263	9.972	26	4	4	4	151	16.3	10.05	0	RPS14	6.00295e+06
High	P62249	4.437	13	2	2	2	146	16.4	10.21	0	RPS16	4.52372e+06
High	Q9GZV4	1.36	5	1	1	1	153	16.8	5.58	0	EIF5A2	2.60866e+06
Medium	P98179	0.933	10	1	1	1	157	17.2	8.91	0	RBM3	2.29851e+06
High	Q9NX24	6.738	25	2	3	2	153	17.2	8.22	2.09	NHP2	2.86754e+06
High	P47914	4.611	14	2	2	2	159	17.7	11.66	2	RPL29	5.13564e+06
High	P62937	3.867	15	2	2	2	165	18	7.81	1.75	PPIA	5.17321e+06
High	P23528	4.497	13	2	2	2	166	18.5	8.09	0	CFL1	5601830
High	Q8TAP9	3.185	14	1	1	1	179	19.1	10.23	0	MPLKIP	981446
High	P84103	22.826	46	9	13	9	164	19.3	11.65	12.81	SRSF3	9.15312e+07
High	P62633	15.751	29	4	4	4	177	19.5	7.71	6.91	CNBP	9.59784e+06
High	P61204	2.987	12	2	2	2	181	20.6	7.43	0	ARF3	1.96955e+06
High	Q16527	2.313	8	1	1	1	193	20.9	8.62	0	CSRP2	1.01381e+06
Medium	P23435	1.076	4	1	1	1	193	21.1	7.28	0	CBLN1	4.86934e+06
High	P18621	2.38	5	1	2	1	184	21.4	10.17	0	RPL17	7.25369e+06
High	Q06830	7.935	35	6	6	6	199	22.1	8.13	3.76	PRDX1	1.42725e+07
High	P16402	13.358	15	5	9	5	221	22.3	11.02	7.98	H1-3	3.16234e+06
High	Q9NY12	7.539	19	4	5	4	217	22.3	10.92	0	GAR1	1.66177e+07
High	P16401	4.503	6	2	4	2	226	22.6	10.92	2.13	H1-5	1.45174e+07
High	P46782	6.651	11	2	2	2	204	22.9	9.72	1.9	RPS5	2.6861e+06
Medium	B9A064	1.311	4	1	4	1	214	23	8.84	5.66	IGLL5	2.07029e+06
High	P84098	4.798	13	3	3	3	196	23.5	11.47	2.46	RPL19	1.10415e+07
High	P26373	1.61	4	1	1	1	211	24.2	11.65	0	RPL13	1.15245e+06
High	P62826	3.509	10	2	2	2	216	24.4	7.49	0	RAN	1.73595e+06
Medium	Q96L21	0.968	6	1	1	1	214	24.5	10.01	0	RPL10L	448852
High	P04179	7.054	14	3	3	3	222	24.7	8.25	3.57	SOD2	13493421
High	P09429	3.411	11	2	3	2	215	24.9	5.74	0	HMGB1	2.26087e+06
High	P30041	7.139	13	3	3	3	224	25	6.38	0	PRDX6	6.57947e+06
Medium	Q5T750	1.094	4	1	1	1	250	26.2	7.97	0	KPLCE	1228019
Medium	O43809	0.893	3	1	1	1	227	26.2	8.82	0	NUDT21	1.56801e+06
High	Q66PJ3	5.128	8	1	1	1	237	26.4	10.86	2.94	ARL6IP4	1.28421e+06
High	Q9Y3Y2	7.096	9	2	3	2	248	26.4	12.23	6.4	CHTOP	12390802
High	P60174	5.329	10	2	2	2	249	26.7	6.9	0	TPI1	3.52465e+06
High	Q86V81	7.414	4	1	4	1	257	26.9	11.15	7.32	ALYREF	47871976
High	Q16629	8.02	15	3	3	3	238	27.4	11.82	1.66	SRSF7	1.56529e+07
High	P63104	9.688	14	3	4	2	245	27.7	4.79	4.27	YWHAZ	1.01853e+07
High	Q07955	11.55	27	7	9	7	248	27.7	10.36	0	SRSF1	1.54116e+07
High	Q9Y224	75.488	66	17	30	17	244	28.1	6.65	31.25	RTRAF	2.19209e+08
High	P67936	2.631	6	1	1	1	248	28.5	4.69	2.17	TPM4	1.63259e+06
High	P62258	2.424	8	2	3	1	255	29.2	4.74	0	YWHAE	637953
High	P18124	5.473	12	2	2	2	248	29.2	10.65	4.38	RPL7	1773539
High	Q9BU76	26.138	28	6	7	6	263	29.4	10.02	8.79	MMTAG2	2.40502e+07
High	Q8WXF0	7.232	14	3	3	2	261	30.5	11.69	2.03	SRSF12	4.6683e+06
High	Q13151	12.551	14	4	5	3	305	30.8	9.29	0	HNRNPA0	9.32865e+06
High	Q14493	1.6	5	1	1	1	270	31.3	7.47	0	SLBP	2126278
High	O75494	19.624	13	4	7	3	262	31.3	11.27	10.2	SRSF10	2.75039e+06
Medium	O43186	0.825	2	1	1	1	299	32.2	9.16	0	CRX	1.87575e+06
High	Q9BRL6	3.339	5	2	3	2	282	32.3	11.72	3.87	SRSF8	6.53376e+06
High	P06748	3.367	5	2	2	2	294	32.6	4.78	1.76	NPM1	8.16089e+06
High	P12236	3.552	6	2	2	2	298	32.8	9.74	0	SLC25A6	2.7365e+06
High	Q9NWB6	4.85	11	4	4	4	273	33.2	10.35	1.99	ARGLU1	1.34466e+07
High	P62995	37.901	45	13	17	13	288	33.6	11.25	12.29	TRA2B	1.0366e+08
High	P07910	3.725	10	3	3	3	306	33.7	5.08	0	HNRNPC	7.7832e+06
High	Q99439	33.491	37	11	16	11	309	33.7	7.33	10.59	CNN2	9.04828e+07
High	Q9UBR2	3.275	3	1	2	1	303	33.8	7.11	1.68	CTSZ	2031200
High	P22087	52.694	47	14	18	14	321	33.8	10.18	21	FBL	1.14473e+08
High	Q9BY42	2.483	6	1	1	1	306	33.9	8.59	0	RTF2	1.1602e+06
High	Q9UHR5	1.35	3	1	1	1	308	33.9	4.84	0	SAP30BP	1.25875e+06
Medium	Q9ULV8	1.287	4	1	1	1	297	34.8	6.57	0	CBLC	15726470
High	P15121	4.35	9	2	2	2	316	35.8	6.98	0	AKR1B1	2.65235e+06
High	P08758	1.614	3	1	1	1	320	35.9	5.05	0	ANXA5	2.7843e+06
High	P67809	9.351	23	3	3	3	324	35.9	9.88	0	YBX1	7.20165e+06
High	P04406	6.138	7	2	2	2	335	36	8.46	2.22	GAPDH	4.3012e+06
High	Q99729	6.601	7	2	2	1	332	36.2	8.21	2.21	HNRNPAB	2.12138e+06
High	P07195	6.371	9	3	3	3	334	36.6	6.05	3.5	LDHB	5.23606e+06
High	P31942	7.65	16	4	4	3	346	36.9	6.87	4.06	HNRNPH3	3.93646e+06
High	P22626	28.978	37	11	13	9	353	37.4	8.95	4.73	HNRNPA2B1	4.55568e+07
High	Q15365	11.687	15	4	4	3	356	37.5	7.09	3.62	PCBP1	8.60458e+06
High	Q14103	8.119	13	4	4	2	355	38.4	7.81	1.81	HNRNPD	9.55235e+06
High	Q9NQS1	2.642	5	1	1	1	362	38.5	4.98	0	AVEN	1.09165e+06
High	P07355	32.54	46	13	15	13	339	38.6	7.75	10.03	ANXA2	4.57987e+07
High	P09651	24.433	19	6	9	4	372	38.7	9.13	9.74	HNRNPA1	1.71279e+07
High	P57721	4.317	7	2	2	1	371	39.4	8.07	1.87	PCBP3	1276828
High	P04075	1.527	2	1	1	1	364	39.4	8.09	0	ALDOA	2.23671e+06
High	P51991	23.84	18	7	8	6	378	39.6	9.01	4.28	HNRNPA3	3.91038e+07
High	O75683	15.311	17	5	6	5	361	41.4	10.64	7.12	SURF6	9.15572e+06
High	P60709	29.306	31	11	13	11	375	41.7	5.48	12.12	ACTB	5.55666e+07
High	Q96E39	100.182	53	27	65	8	390	42.1	9.89	85.94	RBMXL1	4.83965e+07
High	P38159	116.653	55	30	90	11	391	42.3	10.05	105.01	RBMX	2.30216e+09
High	Q12905	27.99	26	8	10	8	390	43	5.26	11.47	ILF2	4.07655e+07
High	Q9UBB5	1.521	2	1	1	1	411	43.2	10.04	0	MBD2	3.00244e+06
High	P08727	21.615	27	10	13	5	400	44.1	5.14	10.45	KRT19	6.66621e+06
High	O76011	18.058	26	9	10	4	394	44.7	4.78	7.62	KRT34	3.63064e+06
High	P13473	1.501	2	1	1	1	410	44.9	5.63	0	LAMP2	1.94472e+06
High	Q8NC51	16.954	22	8	10	8	408	44.9	8.65	8.02	SERBP1	2.5496e+07
High	P52597	11.891	18	5	5	3	415	45.6	5.58	7.38	HNRNPF	3.29431e+06
High	P60842	2.458	6	2	2	2	406	46.1	5.48	0	EIF4A1	2.09156e+06
High	Q13077	24.882	24	8	11	8	451	46.1	5.06	5.96	TRAF1	24514240
High	O14979	7.511	10	4	4	2	420	46.4	9.57	1.81	HNRNPDL	1.22679e+07
High	P50454	8.862	10	5	5	5	418	46.4	8.69	3.72	SERPINH1	1.36929e+07
High	Q9Y383	14.775	21	8	8	8	392	46.5	10.01	1.75	LUC7L2	1.50386e+07
High	P06733	12.312	11	4	4	4	434	47.1	7.39	4.52	ENO1	1043580
High	Q15323	27.979	29	11	12	5	416	47.2	4.88	11.57	KRT31	3.57619e+07
High	P27797	3.8	4	1	1	1	417	48.1	4.44	0	CALR	758270
High	P31943	13.426	19	6	6	3	449	49.2	6.3	6.94	HNRNPH1	1.01636e+07
Medium	Q7Z6R9	0.828	2	1	1	1	452	49.5	8.16	0	TFAP2D	3.26697e+06
High	P07437	28.561	32	10	10	2	444	49.6	4.89	11.65	TUBB	21799980
High	P68371	25.513	28	9	9	1	445	49.8	4.89	9.61	TUBB4B	1.08693e+06
High	P68363	29.01	29	9	9	9	451	50.1	5.06	8.38	TUBA1B	2.63464e+07
High	P68104	25.447	19	7	8	3	462	50.1	9.01	9.15	EEF1A1	6.5944e+07
High	Q15654	7.176	9	3	3	3	476	50.3	7.37	2.14	TRIP6	3.16096e+06
High	Q05639	16.298	13	5	6	1	463	50.4	9.03	6.91	EEF1A2	559227
High	Q8ND56	9.296	11	4	6	4	463	50.5	9.52	0	LSM14A	3.40085e+07
High	P61978	35.218	30	14	17	14	463	50.9	5.54	13.12	HNRNPK	5.53905e+06
High	P08779	41.207	29	14	20	3	473	51.2	5.05	17.86	KRT16	4444931
High	P08729	9.205	6	4	6	1	469	51.4	5.48	3.65	KRT7	2.12548e+06
High	O95232	8.337	10	3	3	3	432	51.4	9.79	1.88	LUC7L3	5.24467e+06
High	P02533	56.026	40	20	28	8	472	51.5	5.16	23.09	KRT14	70107139
High	P35637	70.546	17	11	29	9	526	53.4	9.36	39.7	FUS	4.81688e+08
High	O43790	53.958	48	23	23	3	486	53.5	5.66	25.48	KRT86	9.35061e+07
High	P08670	35.603	31	13	15	12	466	53.6	5.12	6.5	VIM	3.06483e+07
High	P05787	25.302	18	11	16	6	483	53.7	5.59	12.07	KRT8	1.4147e+07
High	P78385	38.379	35	19	19	1	493	54.2	5.64	19.13	KRT83	2.33028e+06
High	Q15233	16.902	15	6	9	5	471	54.2	8.95	11.49	NONO	1.49993e+07
Medium	P49758	0.827	2	1	1	1	472	54.4	7.42	0	RGS6	3.0234e+06
High	Q8NCA5	39.037	19	7	16	7	518	55.2	8.95	25.85	FAM98A	81709167
High	Q9Y3I0	62.757	47	20	27	20	505	55.2	7.23	33.14	RTCB	1.662e+08
High	P78386	40.982	30	16	16	2	507	55.8	6.55	20.59	KRT85	2.42634e+06
High	Q9P258	3.862	3	1	1	1	522	56	8.78	2.17	RCC2	1.18687e+06
High	P06576	13.923	10	4	4	4	529	56.5	5.4	5.88	ATP5F1B	5.77029e+06
High	P07237	11.032	8	4	4	4	508	57.1	4.87	3.43	P4HB	6.15323e+06
High	Q8WUA2	4.557	6	2	2	2	492	57.2	5.92	0	PPIL4	1.96765e+06
High	P49759	6.374	9	3	3	3	484	57.3	8.87	0	CLK1	2.52638e+06
High	O60832	13.986	19	6	8	6	514	57.6	9.42	2.11	DKC1	1.3888e+07
High	P14618	19.73	16	6	8	6	531	57.9	7.84	5.76	PKM	1.96657e+06
High	P13645	102.691	41	24	49	21	584	58.8	5.21	74.94	KRT10	1.1527e+06
High	Q16630	2.149	3	1	1	1	551	59.2	7.15	0	CPSF6	1.01913e+06
High	O95678	21.386	14	9	11	2	551	59.5	7.74	9.72	KRT75	1.01097e+07
High	P04259	45.869	25	17	25	6	564	60	8	30.83	KRT6B	2.59616e+07
High	P10809	9.586	7	4	4	4	573	61	5.87	3.74	HSPD1	6.28434e+06
High	Q92804	20.627	19	6	7	4	592	61.8	8.02	2.02	TAF15	1.32084e+07
High	P35527	89.095	36	19	35	19	623	62	5.24	30.35	KRT9	4.03954e+08
High	P13647	40.088	21	15	22	7	590	62.3	7.74	22.8	KRT5	3.32859e+07
High	Q5T749	1.389	1	1	1	1	579	64.1	8.27	1.73	KPRP	1.82702e+06
High	P14866	13.814	13	7	7	7	589	64.1	8.22	1.95	HNRNPL	1.80399e+07
Medium	Q6PI26	1.181	1	1	1	1	577	65.1	4.79	1.82	SHQ1	5976858
High	P35908	108.48	56	36	54	27	639	65.4	8	67.74	KRT2	4.92167e+08
High	Q5BKZ1	12.824	13	6	6	6	582	65.6	5.15	3.71	ZNF326	1.0643e+07
High	P04264	168.118	45	37	81	31	644	66	8.12	107.85	KRT1	1.37954e+09
High	P29401	5.649	4	1	1	1	623	67.8	7.66	2.37	TKT	1.03559e+06
High	P26038	3.943	4	3	3	3	577	67.8	6.4	0	MSN	4.05032e+06
High	Q15637	5.687	4	2	2	2	639	68.3	8.98	0	SF1	7.87146e+06
High	Q01844	70.993	17	11	25	11	656	68.4	9.33	20.07	EWSR1	3.71697e+08
Medium	P04843	0.821	2	1	1	1	607	68.5	6.38	0	RPN1	259878
High	P02768	16.601	7	5	8	5	609	69.3	6.28	2.4	ALB	1.37922e+08
High	O60506	127.194	49	29	59	22	623	69.6	8.59	67.66	SYNCRIP	2.55801e+08
High	P0DMV9	1.683	1	1	1	1	641	70	5.66	0	HSPA1B	818326
High	P11142	15.931	13	7	8	7	646	70.9	5.52	6.64	HSPA8	1.71194e+06
High	O43390	138.403	46	29	65	22	633	70.9	8.13	85.38	HNRNPR	1.04083e+07
High	P11021	39.346	36	19	20	19	654	72.3	5.16	5.94	HSPA5	5.222e+07
High	O94925	2.365	4	2	2	2	669	73.4	7.77	0	GLS	1.98642e+06
High	P38646	3.189	2	1	1	1	679	73.6	6.16	2.04	HSPA9	1.01788e+06
High	P02545	3.878	4	2	2	2	664	74.1	7.02	1.89	LMNA	2.44665e+06
High	Q7Z417	7.012	5	3	3	3	695	76.1	8.7	1.93	NUFIP2	1.32864e+07
High	P23246	38.566	24	16	19	15	707	76.1	9.44	18.99	SFPQ	8.91414e+07
High	P19338	15.465	11	7	7	7	710	76.6	4.7	5.22	NCL	1141393
Medium	Q13586	1.058	3	1	1	1	685	77.4	6.67	0	STIM1	7.04006e+06
High	P52272	5.272	3	1	1	1	730	77.5	8.7	2.42	HNRNPM	969111
High	Q92841	6.416	5	2	2	2	729	80.2	8.27	2.82	DDX17	4.15317e+06
Medium	B3KS81	1.152	2	1	1	1	715	80.3	12.06	0	SRRM5	7209684
High	Q02040	2.623	2	1	1	1	695	80.7	9.73	1.68	AKAP17A	3.44106e+06
High	Q92499	92.111	39	25	34	25	740	82.4	7.23	33.99	DDX1	1.85811e+08
High	P08238	4.387	4	2	2	2	724	83.2	5.03	0	HSP90AB1	2.628e+06
High	P07900	2.12	2	2	2	2	732	84.6	5.02	0	HSP90AA1	2.54482e+06
High	Q00839	223.552	47	40	115	40	825	90.5	6	172.57	HNRNPU	3.58453e+09
High	P14625	6.507	4	3	3	3	803	92.4	4.84	2.24	HSP90B1	3.46693e+06
High	P13639	4.679	4	3	3	3	858	95.3	6.83	0	EEF2	4.46152e+06
High	Q12906	72.573	28	24	30	24	894	95.3	8.76	26.9	ILF3	1.74936e+08
Medium	P06737	1.243	1	1	1	1	847	97.1	7.17	0	PYGL	2401688
High	Q96QC0	12.549	7	6	7	6	940	99	9.17	4.7	PPP1R10	1.27382e+07
Medium	Q4FZB7	0.968	1	1	1	1	885	99.1	8.78	0	KMT5B	8836837
High	Q15424	59.622	21	23	37	13	915	102.6	5.47	35.27	SAFB	1.86246e+08
High	O43707	10.252	5	4	4	4	911	104.8	5.44	4.6	ACTN4	4.22381e+06
High	Q9NYF8	24.608	12	8	11	8	920	106.1	9.98	5.17	BCLAF1	2.40995e+07
High	Q14151	46.54	15	15	25	5	953	107.4	6.16	14.78	SAFB2	1.0504e+07
Medium	Q9Y2W1	0.938	2	1	1	1	955	108.6	10.15	0	THRAP3	1548473
High	Q8WWM7	9.396	6	4	4	4	1075	113.3	8.59	2.08	ATXN2L	7.23426e+06
High	Q14157	3.109	2	1	1	1	1087	114.5	7.11	0	UBAP2L	907136
Medium	Q14993	0.857	2	1	1	1	1142	115.1	8.32	0	COL19A1	1997909
Medium	O15042	0.821	1	1	1	1	1029	118.2	8.47	0	U2SURP	423089
Medium	Q9H2G2	0.857	1	1	1	1	1235	142.6	5.15	0	SLK	47660964
High	Q9C0J8	10.962	6	5	6	5	1336	145.8	9.17	2.35	WDR33	10747099
Medium	P01024	1.043	1	1	1	1	1663	187	6.4	0	C3	1138969
High	P35579	1.481	0	1	1	1	1960	226.4	5.6	0	MYH9	939695
High	Q9NZM1	35.686	8	14	16	14	2061	234.6	6.18	12.04	MYOF	2.24686e+07
High	Q5D862	3.277	1	1	1	1	2391	247.9	8.31	1.67	FLG2	2.89183e+06
High	P02751	9.217	2	5	5	5	2477	272.2	5.5	2.12	FN1	8.7968e+06
High	P21333	10.634	3	5	5	5	2647	280.6	6.06	0	FLNA	6.03416e+06
High	Q86YZ3	7.786	3	3	3	3	2850	282.2	10.04	4.63	HRNR	9.12658e+06
Medium	Q09666	0.947	0	1	1	1	5890	628.7	6.15	0	AHNAK	467998
Medium	Q9NU22	0.978	0	1	1	1	5596	632.4	5.68	0	MDN1	29278464

## Sheet: Table S7
Table S7. Proteins binding to TRAF1 identified by CO-IP and MS from AQP2+ cells co-cultured with M2 macrophages.
Protein FDR Confidence: Combined	Accession	Sum PEP Score	Coverage [%]	# Peptides	# PSMs	# Unique Peptides	# AAs	MW [kDa]	calc. pI	Score Sequest HT: Sequest HT	Gene Symbol	Abundances
Medium	Q8TE67	0.972	3	1	1	1	593	66.8	7.99	0	EPS8L3	172632
High	Q9UQ35	1.365	0	1	1	1	2752	299.4	12.06	0	SRRM2	275305
High	Q9UBU8	1.146	3	1	1	1	362	41.4	9.28	0	MORF4L1	398080
High	P08621	1.167	2	1	1	1	437	51.5	9.94	0	SNRNP70	423374
High	Q13616	1.21	3	1	1	1	776	89.6	8	0	CUL1	439396
High	Q13162	1.052	8	1	1	1	271	30.5	6.29	0	PRDX4	493329
High	Q9HAZ1	1.803	3	1	1	1	481	57.5	8.68	0	CLK4	499869
High	P11279	2.198	2	1	1	1	417	44.9	8.75	0	LAMP1	559203
High	O94925	2.047	2	1	1	1	669	73.4	7.77	0	GLS	600425
High	P62277	1.057	5	1	2	1	151	17.2	10.54	0	RPS13	627745
High	P08238	3.047	4	2	2	1	724	83.2	5.03	0	HSP90AB1	720331
High	P12814	10.748	5	4	4	1	892	103	5.41	4.86	ACTN1	758544
High	Q01094	1.145	3	1	1	1	437	46.9	4.92	0	E2F1	812789
Medium	P55081	0.955	2	1	1	1	439	51.9	4.98	0	MFAP1	813460
Medium	Q9H1E3	0.962	4	1	1	1	243	27.3	5.08	0	NUCKS1	816558
Medium	Q9P1A6	0.965	1	1	1	1	1054	117.5	6.87	0	DLGAP2	913659
High	Q9NWB6	1.508	3	1	1	1	273	33.2	10.35	0	ARGLU1	935075
Medium	Q01105	0.952	3	1	1	1	290	33.5	4.32	0	SET	951489
High	Q02543	1.293	6	1	1	1	176	20.7	10.71	0	RPL18A	975850
High	Q92900	1.639	1	1	1	1	1129	124.3	6.61	0	UPF1	975890
High	Q9P258	1.242	3	1	1	1	522	56	8.78	0	RCC2	980847
High	P62857	1.516	13	1	1	1	69	7.8	10.7	0	RPS28	981213
High	Q13242	1.682	5	1	2	1	221	25.5	8.65	0	SRSF9	987200
High	Q9UN86	2.564	3	1	1	1	482	54.1	5.55	0	G3BP2	1.03841e+06
High	P17096	1.995	23	1	1	1	107	11.7	10.32	0	HMGA1	1.04035e+06
High	P08708	3.163	9	1	1	1	135	15.5	9.85	0	RPS17	1.06971e+06
High	P0DMV9	6.572	5	3	3	1	641	70	5.66	0	HSPA1B	1.07721e+06
High	Q06710	2.04	4	1	1	1	450	48.2	7.84	0	PAX8	1.09856e+06
High	P26583	7.391	12	2	3	1	209	24	7.81	0	HMGB2	1.11516e+06
Medium	P42224	0.982	1	1	1	1	750	87.3	6.05	0	STAT1	1.1274e+06
High	Q14681	3.47	8	1	1	1	263	28.5	5.29	0	KCTD2	1.14489e+06
High	Q8WWM7	5.974	2	1	1	1	1075	113.3	8.59	2.09	ATXN2L	1.21535e+06
Medium	P32297	1.014	4	1	1	1	505	57.4	6.46	0	CHRNA3	1.21857e+06
High	P62753	1.353	6	1	1	1	249	28.7	10.84	0	RPS6	1.21869e+06
High	P30101	2.333	2	1	1	1	505	56.7	6.35	0	PDIA3	1221072
High	O75367	2.566	2	1	1	1	369	39.2	9.83	0	MACROH2A1	1.23906e+06
High	Q99848	1.365	3	1	1	1	306	34.8	10.1	0	EBNA1BP2	1.26668e+06
High	P60842	1.795	2	1	1	1	406	46.1	5.48	0	EIF4A1	1.29674e+06
High	O00567	21.048	17	8	8	8	594	66	9.19	7.34	NOP56	1.31855e+06
High	P62826	2.126	5	1	1	1	216	24.4	7.49	0	RAN	1.32019e+06
High	P46778	1.238	9	1	1	1	160	18.6	10.49	0	RPL21	1.39437e+06
High	P16949	2.143	6	1	1	1	149	17.3	5.97	0	STMN1	1.51175e+06
High	P38646	2.933	2	1	1	1	679	73.6	6.16	1.73	HSPA9	1557204
High	P62244	1.41	6	1	1	1	130	14.8	10.13	0	RPS15A	1.58802e+06
High	P62701	1.593	3	1	1	1	263	29.6	10.15	0	RPS4X	1.60175e+06
High	P52926	5.046	21	1	1	1	109	11.8	10.62	2.56	HMGA2	1.63684e+06
High	Q14151	30.653	10	11	13	1	953	107.4	6.16	1.83	SAFB2	1.68007e+06
High	P25705	1.688	2	1	1	1	553	59.7	9.13	0	ATP5F1A	1.68128e+06
High	P99999	3.283	10	1	1	1	105	11.7	9.57	0	CYCS	1.68963e+06
High	P27797	5.17	6	2	2	2	417	48.1	4.44	0	CALR	1.69598e+06
High	P61313	1.527	4	1	1	1	204	24.1	11.62	1.82	RPL15	1.72643e+06
High	P61254	1.067	5	1	1	1	145	17.2	10.55	0	RPL26	1.7804e+06
High	P62316	2.013	8	1	1	1	118	13.5	9.91	1.84	SNRPD2	1.7838e+06
High	P07864	3.214	4	1	1	1	332	36.3	7.46	1.62	LDHC	1.79938e+06
High	Q02040	3.011	2	1	1	1	695	80.7	9.73	0	AKAP17A	1.79956e+06
High	P60866	1.265	6	1	1	1	119	13.4	9.94	0	RPS20	1.82941e+06
High	P62241	6.498	11	2	2	2	208	24.2	10.32	1.9	RPS8	1.92311e+06
High	A2NJV5	1.13	6	1	1	1	120	13.1	7.28	1.64	IGKV2-29	1931677
High	P13473	1.388	2	1	1	1	410	44.9	5.63	0	LAMP2	1.99218e+06
High	P14678	1.584	3	1	1	1	240	24.6	11.19	0	SNRPB	2.03333e+06
High	P06703	1.375	9	1	1	1	90	10.2	5.48	1.74	S100A6	2.05284e+06
High	Q13247	2.36	3	1	1	1	344	39.6	11.43	0	SRSF6	2.09588e+06
High	P98179	1.3	10	1	1	1	157	17.2	8.91	0	RBM3	2.17776e+06
High	P81605	4.613	13	1	2	1	110	11.3	6.54	0	DCD	2.22067e+06
High	P08758	1.268	3	1	1	1	320	35.9	5.05	1.72	ANXA5	2.24099e+06
High	P23284	2.633	8	2	2	2	216	23.7	9.41	3.78	PPIB	2.25175e+06
High	Q9NX24	4.515	12	1	1	1	153	17.2	8.22	2.78	NHP2	2255245
High	Q5D862	2.389	1	1	1	1	2391	247.9	8.31	0	FLG2	2275764
High	Q5VZ46	1.573	2	1	1	1	1190	126.5	8.82	3.24	KIAA1614	2296103
High	P62829	3.415	14	2	2	2	140	14.9	10.51	0	RPL23	2404331
High	P62899	1.101	7	1	1	1	125	14.5	10.54	0	RPL31	2.41485e+06
High	P61247	4.877	9	2	2	2	264	29.9	9.73	0	RPS3A	2498809
High	P14625	4.671	2	2	2	2	803	92.4	4.84	0	HSP90B1	2.52689e+06
High	P02751	2.462	1	2	2	2	2477	272.2	5.5	1.6	FN1	2.58326e+06
High	Q96QC0	4.861	1	1	1	1	940	99	9.17	2.37	PPP1R10	2595566
High	P15121	3.02	8	2	2	2	316	35.8	6.98	0	AKR1B1	2.62238e+06
High	P62263	7.298	24	2	3	2	151	16.3	10.05	0	RPS14	2.65219e+06
High	Q96L21	4.221	9	2	3	2	214	24.5	10.01	0	RPL10L	2.73897e+06
High	Q00325	1.915	3	1	1	1	362	40.1	9.38	0	SLC25A3	2758007
High	Q13595	8.553	12	3	3	2	282	32.7	11.27	2	TRA2A	2.7764e+06
High	P23396	2.392	7	2	2	2	243	26.7	9.66	0	RPS3	2.85321e+06
High	P40926	2.537	6	2	2	2	338	35.5	8.68	0	MDH2	3.06379e+06
High	P35268	2.179	10	1	1	1	128	14.8	9.19	1.74	RPL22	3.09625e+06
High	P80297	4.104	20	1	1	1	61	6.1	7.96	2.23	MT1X	3.11181e+06
High	Q92841	6.044	3	2	2	2	729	80.2	8.27	2.46	DDX17	3.11614e+06
High	P30041	4.786	8	2	2	2	224	25	6.38	0	PRDX6	3.14582e+06
High	Q8WXF0	7.188	9	2	2	1	261	30.5	11.69	2.26	SRSF12	3.17683e+06
High	Q9H2G2	1.459	1	1	1	1	1235	142.6	5.15	0	SLK	3.22463e+06
High	Q04695	49.44	22	13	20	1	432	48.1	5.02	29.34	KRT17	3.28005e+06
High	Q14814	5.178	4	2	2	2	521	55.9	7.88	1.65	MEF2D	3.38608e+06
High	P57721	4.768	7	2	2	2	371	39.4	8.07	1.75	PCBP3	3.47813e+06
High	P07900	3.222	5	3	3	2	732	84.6	5.02	0	HSP90AA1	3.60403e+06
High	P62910	1.163	5	1	1	1	135	15.9	11.33	0	RPL32	3.62225e+06
High	P62888	9.076	27	2	2	2	115	12.8	9.63	2.23	RPL30	3.66352e+06
High	Q9NZT1	1.28	5	1	1	1	146	15.9	4.44	0	CALML5	3.75316e+06
High	P29401	7.36	8	3	3	3	623	67.8	7.66	2.19	TKT	3801783
High	P83731	3.933	13	2	2	2	157	17.8	11.25	0	RPL24	3.92381e+06
Medium	Q6ZTQ3	0.869	5	1	1	1	369	43.4	8.78	0	RASSF6	4.00008e+06
Medium	Q7Z6R9	0.893	2	1	1	1	452	49.5	8.16	0	TFAP2D	4.03295e+06
High	Q9NR30	4.151	4	3	3	3	783	87.3	9.28	0	DDX21	4.10062e+06
High	Q13151	7.13	16	5	7	3	305	30.8	9.29	4.05	HNRNPA0	4.13265e+06
High	Q02878	3.878	7	2	2	2	288	32.7	10.58	0	RPL6	4.24347e+06
High	P62750	6.424	13	2	3	2	156	17.7	10.45	3.67	RPL23A	4.24481e+06
High	P46782	11.189	18	3	3	3	204	22.9	9.72	6.54	RPS5	4.3317e+06
High	Q5QJE6	1.048	1	1	1	1	756	84.4	6.16	0	DNTTIP2	4.34681e+06
High	Q15637	4.508	4	2	2	2	639	68.3	8.98	2	SF1	4.39047e+06
High	P62266	5.414	16	2	2	2	143	15.8	10.49	4.27	RPS23	4.48768e+06
High	P31942	6.813	14	3	3	3	346	36.9	6.87	1.89	HNRNPH3	4.4956e+06
High	Q5QNW6	16.309	32	4	6	1	126	13.9	10.32	4.83	H2BC18	4.57118e+06
High	Q5TEC6	8.442	20	3	6	1	136	15.4	11.27	5.71	H3-7	4.6384e+06
High	P67936	5.354	12	2	2	2	248	28.5	4.69	0	TPM4	4.79702e+06
High	Q9UBB5	3.829	4	1	1	1	411	43.2	10.04	0	MBD2	4877542
High	O43707	12.302	5	4	4	1	911	104.8	5.44	4.86	ACTN4	4943111
High	P63104	6.551	9	2	3	2	245	27.7	4.79	4.58	YWHAZ	5.22271e+06
High	P42766	2.171	7	1	1	1	123	14.5	11.05	0	RPL35	5.2973e+06
High	P07237	11.454	7	3	4	3	508	57.1	4.87	4.14	P4HB	5.50943e+06
High	P26038	7.143	6	4	4	4	577	67.8	6.4	0	MSN	5697063
High	P07910	26.404	24	9	14	3	400	44.1	5.14	13.93	HNRNPC	5.77465e+06
High	Q5BKZ1	11.957	11	5	5	5	582	65.6	5.15	1.72	ZNF326	5.79835e+06
High	Q5SNV9	1.145	1	1	1	1	1468	162.3	10.7	0		5884085
High	P31943	14.619	16	5	5	3	449	49.2	6.3	6.39	HNRNPH1	5986080
High	P48668	57.516	28	19	30	1	564	60	8	35.95	KRT6C	6.07615e+06
High	Q09666	8.976	6	5	5	5	5890	628.7	6.15	1.75	AHNAK	6116536
High	Q15233	9.748	9	4	6	3	471	54.2	8.95	3.76	NONO	6.23397e+06
High	P42677	4.537	25	2	2	2	84	9.5	9.45	0	RPS27	6.27065e+06
High	Q7Z417	8.827	5	3	3	3	695	76.1	8.7	1.78	NUFIP2	6.3047e+06
High	P62249	4.792	22	3	3	3	146	16.4	10.21	0	RPS16	6.40695e+06
High	Q9BRL6	1.087	3	1	1	1	282	32.3	11.72	1.9	SRSF8	6490048
High	P09429	7.347	22	4	5	3	215	24.9	5.74	0	HMGB1	6.78103e+06
High	Q9Y2X3	11.695	9	4	4	4	529	59.5	8.92	2.06	NOP58	7170469
High	P50454	5.751	10	4	5	4	418	46.4	8.69	0	SERPINH1	7.33037e+06
High	P26373	7.103	14	3	3	3	211	24.2	11.65	4.54	RPL13	7.41788e+06
High	O14979	11.044	10	4	4	2	420	46.4	9.57	4.3	HNRNPDL	7.43209e+06
High	P62937	4.672	15	2	2	2	165	18	7.81	1.62	PPIA	7513761
High	P36578	11.452	11	4	5	4	427	47.7	11.06	3.06	RPL4	7.66085e+06
High	P22392	6.194	26	4	4	4	152	17.3	8.41	1.84	NME2	7.72105e+06
High	P39023	7.973	8	4	4	4	403	46.1	10.18	6.43	RPL3	7.93365e+06
High	P23528	8.373	13	2	4	2	166	18.5	8.09	1.6	CFL1	7.93722e+06
High	P35579	10.62	3	6	6	6	1960	226.4	5.6	1.91	MYH9	8.40734e+06
High	Q99729	9.929	14	4	4	3	332	36.2	8.21	3.54	HNRNPAB	8.5624e+06
High	P01624	2.026	8	1	2	1	115	12.5	5.19	3.49	IGKV3-15	8644292
High	Q92804	18.719	17	6	7	4	592	61.8	8.02	2.31	TAF15	8.80303e+06
High	P04406	10.597	11	3	3	3	335	36	8.46	6.31	GAPDH	8.8564e+06
High	P08670	13.289	17	6	6	5	466	53.6	5.12	1.8	VIM	8.9353e+06
High	P49207	3.615	13	2	3	2	117	13.3	11.47	1.65	RPL34	8977296
High	P18206	1.98	2	1	1	1	1134	123.7	5.66	0	VCL	9024127
High	P61353	7.707	28	4	4	4	136	15.8	10.56	0	RPL27	9.51819e+06
High	P07305	3.469	10	2	2	2	194	20.9	10.84	1.82	H1-0	9.61023e+06
High	Q9Y383	10.986	19	7	7	7	392	46.5	10.01	0	LUC7L2	9652785
High	P07437	13.14	16	6	6	6	444	49.6	4.89	3.72	TUBB	9.6745e+06
High	P02545	15.267	11	7	7	7	664	74.1	7.02	6.03	LMNA	9.90626e+06
High	P18621	5.916	19	3	4	3	184	21.4	10.17	0	RPL17	10664902
High	Q9HCE1	22.353	8	7	7	7	1003	113.6	8.82	6.08	MOV10	1.10151e+07
High	Q9BZE4	11.366	9	6	8	6	634	73.9	9.5	5.5	GTPBP4	1.11607e+07
High	P60174	10.027	23	5	5	5	249	26.7	6.9	8.82	TPI1	11242919
High	P01857	4.928	4	2	13	2	399	43.9	6.96	3.46	IGHG1	1.14414e+07
High	P05388	9.869	16	4	4	4	317	34.3	5.97	1.68	RPLP0	11530948
High	P30050	10.263	28	4	5	4	165	17.8	9.42	5.57	RPL12	1.15967e+07
High	P62633	16.879	29	4	4	4	177	19.5	7.71	8.9	CNBP	1.16061e+07
High	P83881	3.432	16	2	3	2	106	12.4	10.58	3.69	RPL36A	11702775
High	P62917	8.066	19	5	6	5	257	28	11.03	5.7	RPL8	1.17881e+07
High	P52272	16.166	12	7	9	7	730	77.5	8.7	7.43	HNRNPM	1.2176e+07
High	P04075	11.318	17	5	5	5	364	39.4	8.09	3.28	ALDOA	1.22491e+07
High	P62424	1.078	4	1	1	1	266	29.2	10.61	0	RPL7A	1.22629e+07
High	Q9Y3Y2	7.111	9	2	3	2	248	26.4	12.23	3.92	CHTOP	12707192
High	P05787	26.431	18	11	16	6	483	53.7	5.59	14.45	KRT8	12848331
High	P06733	15.997	15	6	6	6	434	47.1	7.39	8.11	ENO1	1.34486e+07
High	Q9NPE3	14.685	56	3	6	3	64	7.7	9.99	4.35	NOP10	1.41168e+07
High	Q07020	15.509	29	5	6	5	188	31.8	11.72	8.35	BLAF1	1.43032e+07
High	P04179	7.054	14	3	3	3	222	24.7	8.25	3.57	SOD2	14891960
High	Q99439	11.15	21	6	6	6	309	33.7	7.33	2.3	CNN2	1.51329e+07
High	P21333	31.513	6	11	11	11	2647	280.6	6.06	7.15	FLNA	1.52975e+07
High	Q16629	10.428	16	3	3	3	238	27.4	11.82	0	SRSF7	1.57589e+07
High	Q8NC51	10.74	22	6	6	6	408	44.9	8.65	3.94	SERBP1	1.59066e+07
High	Q9NY12	7.421	16	3	4	3	217	22.3	10.92	0	GAR1	16395664
High	P05141	17.264	29	9	9	9	298	32.8	9.69	3.81	SLC25A5	1.66693e+07
High	Q9NYF8	18.075	10	7	11	7	920	106.1	9.98	6.06	BCLAF1	1.78315e+07
High	P26599	7.474	8	5	5	5	557	59.6	9.16	1.62	PTBP1	1.79055e+07
High	P19338	42.691	25	17	19	17	710	76.6	4.7	19.44	NCL	17976258
High	Q8ND56	12.686	12	4	5	4	463	50.5	9.52	2.31	LSM14A	1.82605e+07
High	P62854	13.922	44	4	6	4	115	13	11	3.74	RPS26	1.82963e+07
High	Q12905	15.585	18	5	6	5	390	43	5.26	9.31	ILF2	1.94035e+07
High	P84098	13.024	22	5	6	5	196	23.5	11.47	5.17	RPL19	20299662
High	P14866	13.21	14	7	7	7	589	64.1	8.22	3.42	HNRNPL	20766972
High	P06748	6.99	16	5	5	5	294	32.6	4.78	1.89	NPM1	2.13086e+07
High	P62979	25.799	43	6	9	6	156	18	9.64	7.61	RPS27A	21784130
High	Q16777	8.632	36	4	7	4	129	14	10.9	3.73	H2AC20	22202426
High	P52597	28.905	25	7	8	5	415	45.6	5.58	8.62	HNRNPF	2.23365e+07
High	P67809	21.717	45	7	8	7	324	35.9	9.88	2.05	YBX1	2.23756e+07
High	B9A064	1.671	4	1	3	1	214	23	8.84	5.97	IGLL5	2.24643e+07
High	P14618	26.221	20	8	11	8	531	57.9	7.84	4.47	PKM	2.49947e+07
High	Q86YZ3	14.877	5	4	4	4	2850	282.2	10.04	4.5	HRNR	25360788
High	Q13077	24.882	24	8	11	8	451	46.1	5.06	5.96	TRAF1	26212154
High	P60709	18.569	21	7	7	7	375	41.7	5.48	5.7	ACTB	2.64083e+07
High	Q13310	53.905	25	15	18	7	644	70.7	9.26	13.2	PABPC4	27311799
High	Q07955	21.05	29	6	10	6	248	27.7	10.36	4.26	SRSF1	2.74775e+07
High	Q6NZY4	43.24	27	13	16	13	707	78.5	4.87	7.94	ZCCHC8	2.81565e+07
High	P11142	19.259	16	9	9	7	646	70.9	5.52	2.5	HSPA8	2.82264e+07
High	P47914	5.276	14	2	3	2	159	17.7	11.66	2.04	RPL29	29416425
High	Q8NCA5	28.198	22	8	11	8	518	55.2	8.95	10.77	FAM98A	3.20761e+07
High	Q96E39	100.176	54	27	67	7	390	42.1	9.89	67.28	RBMXL1	3.29043e+07
High	O76011	23.55	32	8	12	8	248	44.7	10.65	11.32	KRT34	3.29247e+07
High	P08779	64.062	37	19	28	7	473	51.2	5.05	32.95	KRT16	3.31004e+07
High	O60832	35.056	34	14	16	14	514	57.6	9.42	10.9	DKC1	3.35885e+07
High	P16402	53.102	21	10	24	9	221	22.3	11.02	32.26	H1-3	3.38346e+07
High	P62861	12.75	9	3	4	3	133	14.4	10.17	4.54	FAU	3.43521e+07
High	Q14103	13.425	15	5	8	3	355	38.4	7.81	8.63	HNRNPD	3.55682e+07
High	P11021	35.955	28	14	15	13	654	72.3	5.16	7.98	HSPA5	3.63349e+07
High	O75683	28.271	30	10	11	10	361	41.4	10.64	7.99	SURF6	4.18832e+07
High	O75494	26.806	22	6	8	5	262	31.3	11.27	14.84	SRSF10	4.22593e+07
High	P13647	47.021	25	18	27	10	590	62.3	7.74	25.52	KRT5	4.35461e+07
High	P23246	32.184	22	15	18	14	707	76.1	9.44	10.23	SFPQ	4.44107e+07
High	P62906	29.48	41	9	12	9	217	24.8	9.94	8.87	RPL10A	4.66057e+07
High	P46776	14.061	31	5	7	5	148	16.6	11	8.34	RPL27A	47951886
High	Q92499	37.779	21	13	15	13	740	82.4	7.23	9.01	DDX1	5.33389e+07
High	Q86V81	8.633	4	1	3	1	257	26.9	11.15	7.87	ALYREF	54135676
High	Q16778	17.038	33	5	8	2	126	13.9	10.32	4.83	H2BC21	5.47386e+07
High	P07355	43.047	48	14	15	14	339	38.6	7.75	12.03	ANXA2	5.55751e+07
High	P51991	40.436	31	13	15	11	378	39.6	9.01	8.4	HNRNPA3	5.68264e+07
High	P68104	27.347	21	8	9	8	462	50.1	9.01	7.02	EEF1A1	5.75946e+07
High	Q9BU76	31.561	40	9	14	9	263	29.4	10.02	13.47	MMTAG2	6.32535e+07
High	Q9Y224	42.536	53	15	20	15	244	28.1	6.65	11.52	RTRAF	6.35905e+07
High	P02768	6.895	7	4	5	4	609	69.3	6.28	0	ALB	65909123
High	P08727	19.59	25	8	10	8	306	44.1	5.08	8.32	KRT19	6.64016e+07
High	Q8IV35	1.063	3	1	1	1	697	79.2	8.47	0		75099008
High	P62995	31.406	34	9	12	8	288	33.6	11.25	4.14	TRA2B	7.53011e+07
High	Q9H3U5	1.064	3	1	1	1	465	51.2	6.74	0	MFSD1	75660413
High	Q9Y3I0	48.621	39	18	21	18	505	55.2	7.23	23.4	RTCB	7.57139e+07
High	Q15424	46.774	17	18	22	8	915	102.6	5.47	9.47	SAFB	7.94226e+07
High	P61978	33.652	29	13	16	13	463	50.9	5.54	12.74	HNRNPK	8.01146e+07
High	P09651	66.622	38	16	25	12	372	38.7	9.13	26.4	HNRNPA1	8.20923e+07
High	P04259	57.227	30	20	32	1	564	60	8	39.33	KRT6B	8.25567e+07
High	P84103	25.022	45	8	14	8	164	19.3	11.65	11.19	SRSF3	8.79233e+07
Medium	Q12933	0.908	2	1	1	1	791	55.9	8.22	0	TRAF2	120242064
High	P02533	85.447	41	23	36	6	472	51.5	5.16	38.95	KRT14	1.29875e+08
High	P22626	64.604	47	17	29	13	353	37.4	8.95	26.38	HNRNPA2B1	141164186
High	P62805	31.834	42	8	17	8	103	11.4	11.36	18	H4C1; H4C11; H4C12; H4C13; H4C14; H4C15; H4C16; H4C2; H4C3; H4C4; H4C5; H4C6; H4C8; H4C9	1.41704e+08
High	P13645	108.516	45	25	51	22	584	58.8	5.21	74.32	KRT10	154105747
High	Q12906	81.41	27	22	31	22	894	95.3	8.76	36.01	ILF3	1.57346e+08
High	O43390	147.975	43	29	68	21	633	70.9	8.13	72.89	HNRNPR	187609599
High	P84243	8.936	20	4	7	2	136	15.3	11.27	5.71	H3-3A; H3-3B	2.32098e+08
High	P35637	62.119	14	11	26	9	526	53.4	9.36	28.18	FUS	2.71117e+08
High	P22087	79.496	54	19	31	19	321	33.8	10.18	33.47	FBL	2.81358e+08
High	Q01844	66.451	14	10	20	10	656	68.4	9.33	24.55	EWSR1	3.09235e+08
High	P35908	102.314	55	34	48	26	639	65.4	8	60.15	KRT2	4.45002e+08
High	P16401	44.958	21	10	20	9	226	22.6	10.92	25.95	H1-5	4.6734e+08
High	Q9NXV2	8.422	20	3	3	3	234	26.1	6.24	4.67	KCTD5	547880042
High	P10809	9.367	10	5	5	5	573	61	5.87	3.53	HSPD1	6.39938e+08
High	P35527	109.717	40	23	49	23	623	62	5.24	49.35	KRT9	6.66645e+08
High	O60506	162	52	32	66	24	623	69.6	8.59	63.42	SYNCRIP	8.18752e+08
High	P11940	74.136	28	19	28	11	636	70.6	9.5	22.12	PABPC1	1.09731e+09
High	P38159	132.867	57	31	97	11	391	42.3	10.05	89.4	RBMX	1.58078e+09
High	P04264	181.627	45	36	88	31	644	66	8.12	112.69	KRT1	1.75607e+09
High	Q00839	265.377	43	40	133	40	825	90.5	6	178.03	HNRNPU	3.29268e+09

## Sheet: Table S8
Table S8. E3 ligases of TRAF1 predicted by Ubibrowser.
	Species	SUBGENE	E3 GENE	SwissProt ID (E3)	Domain_LikelihoodRatio	Go_LikelihoodRatio	Network_LikelihoodRatio	Motif_LikelihoodRatio	Confidence Score
Known	H.sapiens	TRAF1	BIRC3	Q13489	NA	NA	NA	NA	NA
	H.sapiens	TRAF1	BIRC2	Q13490	NA	NA	NA	NA	NA
	H.sapiens	TRAF1	RNF31	Q96EP0	NA	NA	NA	NA	NA
Predicted	H.sapiens	TRAF1	BIRC8	Q96P09	3.9	2.78	3.83	4.09	0.903
	H.sapiens	TRAF1	BIRC7	Q96CA5	3.9	2.78	1.86	4.09	0.872
	H.sapiens	TRAF1	XIAP	P98170	3.9	2.76	1.86	4.09	0.871
	H.sapiens	TRAF1	APAF1	O14727	12.12	3.63	1.86	1	0.871
	H.sapiens	TRAF1	BARD1	Q99728	1	3.63	3.83	4.09	0.853
	H.sapiens	TRAF1	SYVN1	Q86TM6	1	3.63	3.83	4.09	0.853
	H.sapiens	TRAF1	LITAF	Q99732	1	3.02	3.83	4.09	0.842
	H.sapiens	TRAF1	TOPORS	Q9NS56	1	3.02	3.83	4.09	0.842
	H.sapiens	TRAF1	MNAT1	P51948	1	2.69	3.83	4.09	0.835
	H.sapiens	TRAF1	ZMYND8	Q9ULU4	1	2.69	3.83	4.09	0.835
	H.sapiens	TRAF1	PRKN	O60260	1	2.69	3.83	4.09	0.835
	H.sapiens	TRAF1	SALL2	Q9Y467	1	2.2	3.83	4.09	0.823
	H.sapiens	TRAF1	ZSWIM2	Q8NEG5	1	2.2	3.83	4.09	0.823
	H.sapiens	TRAF1	RNF168	Q8IYW5	1	3.63	3.83	2.28	0.818
	H.sapiens	TRAF1	MYCBP2	O75592	1	1.92	3.83	4.09	0.814
	H.sapiens	TRAF1	PRC1	O43663	1	1.92	3.83	4.09	0.814
	H.sapiens	TRAF1	UBE2D1	P51668	1	5.94	3.83	1.32	0.814
	H.sapiens	TRAF1	BFAR	Q9NZS9	1	1.84	3.83	4.09	0.811
	H.sapiens	TRAF1	SHPRH	Q149N8	1	1.84	3.83	4.09	0.811
	H.sapiens	TRAF1	RCHY1	Q96PM5	1	1.84	3.83	4.09	0.811
	H.sapiens	TRAF1	CBLC	Q9ULV8	1	3.02	3.83	2.28	0.806

## Sheet: Table S9
Table S9. E3 ligases of TRAF2 predicted by Ubibrowser.
	Species	SUBGENE	E3 GENE	SwissProt ID (E3)	Domain_LikelihoodRatio	Go_LikelihoodRatio	Network_LikelihoodRatio	Motif_LikelihoodRatio	Confidence Score
Known	H.sapiens	TRAF2	SIAH2	Q12933	NA	NA	NA	NA	NA
	H.sapiens	TRAF2	TRIM37	Q12933	NA	NA	NA	NA	NA
	H.sapiens	TRAF2	TRAF2	Q12933	NA	NA	NA	NA	NA
	H.sapiens	TRAF2	TRIM32	Q12933	NA	NA	NA	NA	NA
	H.sapiens	TRAF2	BIRC3	Q12933	NA	NA	NA	NA	NA
	H.sapiens	TRAF2	BIRC2	Q12933	NA	NA	NA	NA	NA
	H.sapiens	TRAF2	TRIM25	Q12933	NA	NA	NA	NA	NA
	H.sapiens	TRAF2	TRIM52	Q12933	NA	NA	NA	NA	NA
	H.sapiens	TRAF2	STUB1	Q12933	NA	NA	NA	NA	NA
	H.sapiens	TRAF2	FBXO7	Q12933	NA	NA	NA	NA	NA
Predicted	H.sapiens	TRAF2	SYTL4	Q12933	4.24	2.78	3.83	3.35	0.898
	H.sapiens	TRAF2	BIRC8	Q12933	3.9	2.76	3.83	3.35	0.895
	H.sapiens	TRAF2	APAF1	Q12933	12.12	5.85	1.86	1	0.893
	H.sapiens	TRAF2	RBBP6	Q12933	3.9	2.2	3.83	3.35	0.885
	H.sapiens	TRAF2	LITAF	Q12933	1	7.74	3.83	3.35	0.88
	H.sapiens	TRAF2	TRAF3	Q12933	7.88	7.74	1	1.32	0.871
	H.sapiens	TRAF2	TRAF5	Q12933	7.88	7.74	1	1.32	0.871
	H.sapiens	TRAF2	TRAF6	Q12933	7.88	7.74	1	1.32	0.871
	H.sapiens	TRAF2	NEDD4L	Q12933	4.24	3.63	3.83	1.32	0.869
	H.sapiens	TRAF2	UBE4B	Q12933	3.9	2.2	3.83	2.28	0.867
	H.sapiens	TRAF2	CBLC	Q12933	1	5.35	3.83	3.35	0.863
	H.sapiens	TRAF2	RNF31	Q12933	1	7.74	3.83	2.28	0.862
	H.sapiens	TRAF2	BIRC7	Q12933	3.9	2.76	1.86	3.35	0.861
	H.sapiens	TRAF2	RNF213	Q12933	4.24	5.85	1	2.28	0.852
	H.sapiens	TRAF2	BRCA1	Q12933	4.24	3.02	1.86	2.28	0.85
	H.sapiens	TRAF2	RBX1	Q12933	1	3.63	3.83	3.35	0.841
	H.sapiens	TRAF2	SALL2	Q12933	1	3.63	3.83	3.35	0.841
	H.sapiens	TRAF2	BARD1	Q12933	1	3.46	3.83	3.35	0.839
	H.sapiens	TRAF2	RAG1	Q12933	4.24	3.07	1	3.35	0.837
	H.sapiens	TRAF2	HECW1	Q12933	4.24	1.99	3.83	1.32	0.836
	H.sapiens	TRAF2	UBR5	Q12933	2.88	2.78	3.83	1.32	0.833
	H.sapiens	TRAF2	ARIH1	Q12933	1	3.03	3.83	3.35	0.831
	H.sapiens	TRAF2	TOPORS	Q12933	1	3.03	3.83	3.35	0.831
	H.sapiens	TRAF2	ZMYND8	Q12933	1	3.02	3.83	3.35	0.83
	H.sapiens	TRAF2	NEDD4	Q12933	2.88	5.35	1.86	1.32	0.829
	H.sapiens	TRAF2	TRAF4	Q12933	7.88	3.63	1	1.32	0.829
	H.sapiens	TRAF2	ZMYND11	Q12933	1	5.94	1.86	3.35	0.828
	H.sapiens	TRAF2	PML	Q12933	1	5.85	1.86	3.35	0.827
	H.sapiens	TRAF2	ZEB2	Q12933	1	5.85	1.86	3.35	0.827
	H.sapiens	TRAF2	MARCHF7	Q12933	1	2.2	3.83	4.28	0.826
	H.sapiens	TRAF2	XIAP	Q12933	3.9	2.76	1	3.35	0.826
	H.sapiens	TRAF2	DTX1	Q12933	4.24	2.2	3.83	1	0.825
	H.sapiens	TRAF2	BMI1	Q12933	1	2.78	3.83	3.35	0.825
	H.sapiens	TRAF2	RBCK1	Q12933	1	2.76	3.83	3.35	0.825
	H.sapiens	TRAF2	SALL1	Q12933	1	2.76	3.83	3.35	0.825
	H.sapiens	TRAF2	BFAR	Q12933	1	2.69	3.83	3.35	0.823
	H.sapiens	TRAF2	MNAT1	Q12933	1	2.69	3.83	3.35	0.823
	H.sapiens	TRAF2	RNF207	Q12933	4.24	3.46	1	2.28	0.821
	H.sapiens	TRAF2	CBLB	Q12933	1	5.35	1.86	3.35	0.821
	H.sapiens	TRAF2	SMURF1	Q12933	4.24	5.94	1	1.32	0.821
	H.sapiens	TRAF2	TRIM40	Q12933	4.24	5.94	1	1.32	0.821
	H.sapiens	TRAF2	RNF40	Q12933	1	3.63	3.83	2.28	0.818
	H.sapiens	TRAF2	RNF126	Q12933	1	3.63	3.83	2.28	0.818
	H.sapiens	TRAF2	RNF168	Q12933	1	3.63	3.83	2.28	0.818
	H.sapiens	TRAF2	RNF5	Q12933	1	3.63	3.83	2.28	0.818
	H.sapiens	TRAF2	MKRN3	Q12933	4.24	2.2	1	3.35	0.817
	H.sapiens	TRAF2	DTX2	Q12933	4.24	1.92	3.83	1	0.817
	H.sapiens	TRAF2	AURKA	Q12933	1	5.94	3.83	1.32	0.814
	H.sapiens	TRAF2	AURKB	Q12933	1	5.94	3.83	1.32	0.814
	H.sapiens	TRAF2	CKS1B	Q12933	1	5.94	3.83	1.32	0.814
	H.sapiens	TRAF2	FBXW11	Q12933	1	5.94	3.83	1.32	0.814
	H.sapiens	TRAF2	FBXO5	Q12933	1	5.94	3.83	1.32	0.814
	H.sapiens	TRAF2	TRIM59	Q12933	1	5.94	3.83	1.32	0.814
	H.sapiens	TRAF2	UBE2D1	Q12933	1	5.94	3.83	1.32	0.814
	H.sapiens	TRAF2	SMURF2	Q12933	4.24	5.35	1	1.32	0.814
	H.sapiens	TRAF2	BCL6B	Q12933	1	5.85	3.83	1.32	0.813
	H.sapiens	TRAF2	KAT2A	Q12933	1	5.85	3.83	1.32	0.813
	H.sapiens	TRAF2	HERC2	Q12933	2.88	1.99	3.83	1.32	0.812
	H.sapiens	TRAF2	UBE3A	Q12933	2.88	1.99	3.83	1.32	0.812
	H.sapiens	TRAF2	ITCH	Q12933	4.24	2.76	1.86	1.32	0.811
	H.sapiens	TRAF2	MYCBP2	Q12933	1	2.2	3.83	3.35	0.81
	H.sapiens	TRAF2	RBSN	Q12933	1	2.2	3.83	3.35	0.81
	H.sapiens	TRAF2	SHPRH	Q12933	1	2.2	3.83	3.35	0.81
	H.sapiens	TRAF2	ZBTB11	Q12933	1	2.2	3.83	3.35	0.81
	H.sapiens	TRAF2	ZSWIM2	Q12933	1	2.2	3.83	3.35	0.81
	H.sapiens	TRAF2	ARIH2	Q12933	1	2.18	3.83	3.35	0.809
	H.sapiens	TRAF2	FANCL	Q12933	1	2.18	3.83	3.35	0.809
	H.sapiens	TRAF2	RING1	Q12933	1	2.18	3.83	3.35	0.809
	H.sapiens	TRAF2	RCHY1	Q12933	1	2.18	3.83	3.35	0.809
	H.sapiens	TRAF2	UBE3C	Q12933	2.88	1.92	3.83	1.32	0.809
	H.sapiens	TRAF2	IRF2BP1	Q12933	4.24	1.92	1	3.35	0.808
	H.sapiens	TRAF2	MKRN1	Q12933	4.24	1.92	1	3.35	0.808
	H.sapiens	TRAF2	RANBP2	Q12933	1	5.35	3.83	1.32	0.807
	H.sapiens	TRAF2	UBOX5	Q12933	3.9	3.02	1	2.28	0.807
